# Supplementary material for: Bis(4-amino­pyridinium) bis(hydrogen oxalate) monohydrate
Source: Acta Crystallogr Sect E Struct Rep Online. 2009 Mar 14;65(Pt 4):o748–9. doi: 10.1107/S1600536809007247 (PMC2968938; doi:10.1107/S1600536809007247)
Supplement: Supplementary file 2 [file e-65-0o748-Isup2.hkl]

#
# h,k,l, Fc-squared, Fo-squared, sigma(Fo-squared) and status flag
#
data_I
_shelx_title ' 4apo_0m in C2/c  (100K)'
_shelx_refln_list_code          4
_shelx_F_calc_maximum      418.60
_exptl_crystal_F_000       808.00
_reflns_d_resolution_high  0.7108
 
loop_
 _symmetry_equiv_pos_as_xyz
 'x, y, z'
 '-x, y, -z+1/2'
 'x+1/2, y+1/2, z'
 '-x+1/2, y+1/2, -z+1/2'
 '-x, -y, -z'
 'x, -y, z-1/2'
 '-x+1/2, -y+1/2, -z'
 'x+1/2, -y+1/2, z-1/2'
 
_cell_length_a    15.6429
_cell_length_b     5.6929
_cell_length_c    19.9091
_cell_angle_alpha  90.000
_cell_angle_beta  105.617
_cell_angle_gamma  90.000
 
_shelx_F_squared_multiplier     1.000
 
loop_
 _refln_index_h
 _refln_index_k
 _refln_index_l
 _refln_F_squared_calc
 _refln_F_squared_meas
 _refln_F_squared_sigma
 _refln_observed_status
   2   0   0     5958.85     5894.49     87.17 o
   4   0   0    22702.70    21328.44    306.93 o
   6   0   0     1163.61      982.34     14.27 o
   8   0   0     1685.62     1802.74     22.50 o
  10   0   0     5770.98     5738.55     66.80 o
  12   0   0      461.57      533.47      9.32 o
  14   0   0        0.19       -1.77      3.73 o
  16   0   0        9.57        5.54      4.34 o
  18   0   0     2185.09     2090.79     52.50 o
  20   0   0      166.72      194.63     18.28 o
   1   1   0     5362.14     5506.63     58.11 o
   3   1   0     2700.42     2788.55     31.93 o
   5   1   0     4517.14     4164.11     42.14 o
   7   1   0       10.82       11.60      1.14 o
   9   1   0     1733.87     1658.51     15.59 o
  11   1   0     1142.58     1142.47     10.89 o
  13   1   0      574.70      592.49      8.50 o
  15   1   0      715.50      714.61     13.90 o
  17   1   0      130.77      136.92     10.70 o
  19   1   0      134.29      124.04     11.07 o
  21   1   0       15.50       21.87      7.09 o
   0   2   0      325.14      355.21      8.30 o
   2   2   0      570.07      643.37      8.79 o
   4   2   0    10834.88    11702.24    109.72 o
   6   2   0     1886.92     1903.84     17.30 o
   8   2   0       40.24       68.51      2.24 o
  10   2   0       15.35        9.75      1.45 o
  12   2   0      432.68      409.98      7.44 o
  14   2   0     1686.78     1713.25     21.56 o
  16   2   0        0.10       -3.66      2.51 o
  18   2   0       33.66       29.90      9.45 o
  20   2   0        3.68        3.95      5.41 o
   1   3   0      820.72      805.43      9.98 o
   3   3   0     3184.45     3650.14     35.21 o
   5   3   0     4650.81     4809.36     46.80 o
   7   3   0      507.68      521.68      6.68 o
   9   3   0     4030.27     4073.76     39.26 o
  11   3   0      116.99      106.55      3.69 o
  13   3   0     2001.61     2055.08     26.70 o
  15   3   0     1731.72     1832.77     23.22 o
  17   3   0       63.32       55.83      6.21 o
  19   3   0      306.95      324.56     11.28 o
   0   4   0     3639.01     3591.33     71.04 o
   2   4   0     1699.93     1727.63     19.48 o
   4   4   0      108.03      108.94      3.47 o
   6   4   0       49.89       58.82      2.94 o
   8   4   0       12.06       15.11      2.11 o
  10   4   0        1.69        1.97      3.62 o
  12   4   0       34.11       33.32      3.52 o
  14   4   0      276.70      262.36      7.96 o
  16   4   0      304.93      280.39      9.10 o
  18   4   0       25.84       28.87      5.68 o
   1   5   0     1912.03     1865.96     29.82 o
   3   5   0      182.58      204.16      6.33 o
   5   5   0      620.13      515.35     19.26 o
   7   5   0      993.34      975.37     17.75 o
   9   5   0        1.07        1.95      4.11 o
  11   5   0        0.33       -2.95      3.29 o
  13   5   0       14.50       22.47      6.42 o
  15   5   0       62.26       74.84      7.09 o
   0   6   0        5.16        5.04      3.65 o
   2   6   0        2.23        0.81      3.35 o
   4   6   0       23.89       40.34     10.21 o
   6   6   0      679.99      707.91     39.85 o
   8   6   0        5.30        0.91      3.17 o
  10   6   0      342.27      306.38     10.55 o
  12   6   0      424.16      453.57     19.92 o
  14   6   0       88.40      116.84      8.03 o
   7   7   0       92.65       99.95     10.04 o
   9   7   0      393.91      426.66     13.87 o
 -21   1   1       13.14       18.75      7.08 o
 -19   1   1        6.86       12.24      5.05 o
 -17   1   1      269.49      280.47      9.92 o
 -15   1   1      328.31      328.92      8.68 o
 -13   1   1       61.94       60.21      2.95 o
 -11   1   1     2297.67     2184.73     19.42 o
  -9   1   1     1675.80     1609.66     15.19 o
  -7   1   1       74.56       72.26      1.81 o
  -5   1   1     1109.70     1079.04     10.35 o
  -3   1   1     1599.08     1544.45     16.21 o
  -1   1   1     1015.90     1080.37     10.30 o
   1   1   1      361.72      311.92      3.56 o
   3   1   1     4258.82     4216.75     45.71 o
   5   1   1        6.42       -1.60      0.80 o
   7   1   1     1730.44     1748.94     16.91 o
   9   1   1      413.77      389.93      4.99 o
  11   1   1     1619.49     1642.36     14.69 o
  13   1   1        4.90        4.06      2.01 o
  15   1   1      257.71      253.36      9.80 o
  17   1   1       54.16       49.55      6.48 o
  19   1   1      218.00      211.57     12.68 o
 -20   2   1      136.31      149.93     14.74 o
 -18   2   1      291.75      292.26     10.41 o
 -16   2   1        4.21        5.42      2.69 o
 -14   2   1        0.80       -2.45      2.18 o
 -12   2   1        3.00       -0.98      2.29 o
 -10   2   1       65.21       79.40      2.76 o
  -8   2   1      431.03      439.87      5.53 o
  -6   2   1        0.45        0.46      0.75 o
  -4   2   1     1164.01     1177.91     14.43 o
  -2   2   1     5859.27     6299.33     70.74 o
   0   2   1     6842.04     7447.61     65.31 o
   2   2   1     1117.10     1268.89     12.99 o
   4   2   1       28.75       32.24      1.17 o
   6   2   1     1005.88     1035.60     10.19 o
   8   2   1        3.14        0.14      0.94 o
  10   2   1     1772.65     1674.53     17.89 o
  12   2   1      938.16      902.22     11.93 o
  14   2   1      481.79      500.30      9.85 o
  16   2   1       13.32        9.86      3.46 o
  18   2   1       40.37       28.99     10.83 o
  20   2   1       64.26       63.51      8.09 o
 -19   3   1      138.99      150.12      8.30 o
 -17   3   1       30.10       33.44      3.69 o
 -15   3   1      839.84      820.32     13.73 o
 -13   3   1        1.22       -0.80      2.07 o
 -11   3   1     1391.35     1335.72     16.69 o
  -9   3   1      154.37      140.15      3.73 o
  -7   3   1      923.91      994.83     11.38 o
  -5   3   1       36.54       24.01      1.84 o
  -3   3   1     1384.03     1747.68     21.82 o
  -1   3   1     4667.27     5221.18     49.37 o
   1   3   1      879.42      902.41     10.79 o
   3   3   1     3416.13     3789.19     36.44 o
   5   3   1      210.67      182.24      3.37 o
   7   3   1     2913.16     3158.29     30.62 o
   9   3   1      364.01      360.25      5.50 o
  11   3   1     1023.89      988.84     13.25 o
  13   3   1      315.24      289.11      7.35 o
  15   3   1     2329.69     2397.25     31.43 o
  17   3   1      170.12      171.94      6.86 o
  19   3   1        3.72        4.30      4.45 o
 -18   4   1        0.23        8.96      9.99 o
 -16   4   1      219.30      229.67     12.29 o
 -14   4   1      554.51      570.33     13.64 o
 -12   4   1      148.87      144.47      5.53 o
 -10   4   1      371.15      363.78      7.22 o
  -8   4   1        6.86        6.98      1.92 o
  -6   4   1      688.96      654.79      9.65 o
  -4   4   1       16.66       13.54      1.69 o
  -2   4   1        0.77        1.06      1.13 o
   0   4   1        0.36        2.19      1.32 o
   2   4   1     2039.14     2174.59     22.61 o
   4   4   1     4512.97     4609.75     46.02 o
   6   4   1     1221.27     1172.08     13.65 o
   8   4   1        5.51        4.33      2.74 o
  10   4   1        9.59        8.11      2.80 o
  12   4   1       23.43       20.69      5.15 o
  14   4   1       25.29       28.41      3.55 o
  16   4   1        0.05        9.29      4.23 o
  18   4   1      256.64      259.80     10.82 o
 -15   5   1      330.90      321.62     14.27 o
 -13   5   1       10.64        9.85      4.33 o
 -11   5   1        0.01        5.12      3.53 o
  -9   5   1        7.50        6.38      4.41 o
  -7   5   1        0.08        6.15      2.42 o
  -5   5   1     1847.55     1898.98     34.56 o
  -3   5   1        1.26        0.32      2.52 o
  -1   5   1      214.20      196.86      8.01 o
   1   5   1      600.93      621.95     11.85 o
   3   5   1      539.78      668.33     13.69 o
   5   5   1      534.43      525.90     13.48 o
   7   5   1      501.27      407.22      9.58 o
   9   5   1      271.63      232.27      7.57 o
  11   5   1      395.76      386.45     12.08 o
  13   5   1      242.34      291.44      9.63 o
  15   5   1      100.12      111.31      9.63 o
 -14   6   1       11.66       20.10      6.37 o
 -12   6   1        0.41       -0.78      8.32 o
 -10   6   1       27.17       31.44      4.88 o
  -8   6   1       52.51       56.23      4.86 o
  -6   6   1      924.23      819.30     38.20 o
  -4   6   1       69.88       69.32     11.86 o
  -2   6   1        0.71       -0.83      4.90 o
   0   6   1       40.74       51.09      5.66 o
   2   6   1      123.41      122.64     11.28 o
   4   6   1     1287.50     1354.08     39.88 o
   6   6   1      510.06      503.69     36.31 o
   8   6   1       31.15       25.12      4.06 o
  10   6   1       10.22       11.70      4.16 o
  12   6   1      111.59      124.45      7.43 o
  -9   7   1       40.33       52.76      6.01 o
  -7   7   1       74.96       70.45      7.23 o
  -5   7   1      192.29      213.13     16.34 o
   7   7   1       58.10       62.74      8.73 o
   9   7   1      282.84      311.25     11.91 o
 -20   0   2       23.21       35.90     11.53 o
 -18   0   2      366.14      352.36     24.04 o
 -16   0   2      242.87      246.98     11.14 o
 -14   0   2      279.06      297.50      9.95 o
 -12   0   2       95.67      125.08      4.17 o
 -10   0   2     1025.30     1010.36     13.26 o
  -8   0   2     3115.90     2987.70     33.15 o
  -6   0   2     1516.69     1627.93     23.02 o
  -4   0   2     1840.33     1690.45     25.93 o
  -2   0   2     1289.82      953.35     22.21 o
   0   0   2     2102.75     2111.59     61.75 o
   2   0   2     5010.26     5062.02     87.49 o
   4   0   2     2872.93     2215.22     38.99 o
   6   0   2      218.12      226.76      4.91 o
   8   0   2      604.56      515.19      9.30 o
  10   0   2        0.56        2.37      1.41 o
  12   0   2      145.44      148.69      6.13 o
  14   0   2      226.62      238.49     14.10 o
  16   0   2       25.97       25.84      5.17 o
  18   0   2        1.81       -9.05      6.18 o
  20   0   2      535.89      464.01     26.84 o
 -21   1   2      762.85      748.15     25.19 o
 -19   1   2        1.49        4.68      4.41 o
 -17   1   2      146.35      142.86      7.57 o
 -15   1   2        0.56        1.70      2.50 o
 -13   1   2        3.96        3.07      1.80 o
 -11   1   2       33.61       49.41      3.06 o
  -9   1   2     1185.60     1154.60     10.28 o
  -7   1   2       30.35       23.76      1.22 o
  -5   1   2       54.28       70.79      1.96 o
  -3   1   2    20440.02    20615.76    198.98 o
  -1   1   2     7644.84     7661.34     68.43 o
   1   1   2    11069.23    11350.52    117.67 o
   3   1   2     3021.85     2670.86     29.50 o
   5   1   2      125.99      151.81      2.97 o
   7   1   2     3211.14     3199.86     27.77 o
   9   1   2      264.57      244.72      4.03 o
  11   1   2     1369.99     1402.81     13.55 o
  13   1   2      486.42      488.39      8.16 o
  15   1   2        2.83        0.32      4.20 o
  17   1   2      928.15      922.99     20.00 o
  19   1   2       80.07       84.37     13.50 o
 -20   2   2      382.75      414.14     22.81 o
 -18   2   2      353.34      349.97     11.36 o
 -16   2   2        0.46        0.40      2.54 o
 -14   2   2     1522.45     1591.11     21.85 o
 -12   2   2      499.96      515.43      8.52 o
 -10   2   2        0.61       -0.01      1.20 o
  -8   2   2     4239.46     4174.44     34.90 o
  -6   2   2    13600.81    13954.21    136.05 o
  -4   2   2     1857.19     1802.91     18.70 o
  -2   2   2     3554.63     3922.25     39.32 o
   0   2   2      967.97     1100.88     10.90 o
   2   2   2     2281.76     2547.54     27.09 o
   4   2   2     1538.54     1675.98     15.15 o
   6   2   2     1668.96     1616.95     15.06 o
   8   2   2       71.97       79.17      2.38 o
  10   2   2     2384.38     2374.29     22.91 o
  12   2   2      869.26      899.77     12.81 o
  14   2   2     1105.72     1146.83     17.36 o
  16   2   2     2535.08     2598.30     42.60 o
  18   2   2      344.13      328.35     18.79 o
  20   2   2       27.81       43.80      7.39 o
 -19   3   2       71.90       70.45      6.46 o
 -17   3   2        0.61        6.63      3.15 o
 -15   3   2       17.49        8.05      3.03 o
 -13   3   2        4.49        0.47      3.03 o
 -11   3   2      134.19      134.50      3.93 o
  -9   3   2       50.46       48.37      2.48 o
  -7   3   2      154.56      176.45      3.69 o
  -5   3   2        0.70       -1.34      0.98 o
  -3   3   2       36.23       61.29      2.46 o
  -1   3   2     2519.79     2658.73     26.24 o
   1   3   2      549.85      512.57      7.07 o
   3   3   2      580.56      655.79      7.71 o
   5   3   2       76.81       96.00      2.46 o
   7   3   2      280.05      303.58      5.10 o
   9   3   2      166.71      145.50      3.52 o
  11   3   2       62.85       67.77      3.26 o
  13   3   2       16.00       17.93      2.57 o
  15   3   2      256.45      251.83      7.10 o
  17   3   2      274.84      284.36      8.76 o
  19   3   2        2.50        7.52      4.66 o
 -18   4   2     1060.87     1154.54     36.57 o
 -16   4   2        9.95        5.16      4.10 o
 -14   4   2      717.40      765.75     15.81 o
 -12   4   2      559.62      558.75     13.67 o
 -10   4   2      136.77      160.01      4.72 o
  -8   4   2        2.49        0.46      1.85 o
  -6   4   2      174.96      134.36      3.92 o
  -4   4   2       10.69        6.36      1.58 o
  -2   4   2      253.94      255.74      5.10 o
   0   4   2      584.50      692.59      9.64 o
   2   4   2      568.89      590.11      9.05 o
   4   4   2     1696.12     1736.84     19.03 o
   6   4   2     1081.36     1198.99     15.85 o
   8   4   2      823.73      771.73     15.13 o
  10   4   2       16.44       16.32      2.49 o
  12   4   2      214.81      201.08      5.89 o
  14   4   2      216.72      239.62      7.72 o
  16   4   2      689.21      698.30     20.01 o
 -15   5   2      163.54      196.02     11.42 o
 -13   5   2       76.95       74.76      6.69 o
 -11   5   2       60.87       65.55      5.53 o
  -9   5   2      123.39      115.52      6.23 o
  -7   5   2      755.82      783.25     17.55 o
  -5   5   2     1095.88      999.17     18.12 o
  -3   5   2       83.65      113.68      5.42 o
  -1   5   2     1365.22     1406.73     19.87 o
   1   5   2     1607.76     1611.43     24.25 o
   3   5   2     2462.01     2395.30     86.78 o
   5   5   2       47.96       35.43      4.86 o
   7   5   2      155.31      131.92      5.86 o
   9   5   2      189.43      179.72      9.39 o
  11   5   2      168.00      181.34      6.63 o
  13   5   2       19.44       24.63      4.31 o
  15   5   2      251.55      271.40     13.38 o
 -14   6   2       19.55       19.38      6.17 o
 -12   6   2       42.30       37.01      6.21 o
 -10   6   2        0.80        5.56      3.69 o
  -8   6   2      142.60      131.66      8.48 o
  -6   6   2     1014.49     1025.04     40.92 o
  -4   6   2        0.50       -0.27      5.10 o
  -2   6   2       35.64       40.67      7.51 o
   0   6   2       18.48       24.29      6.56 o
   2   6   2      386.04      379.24     12.35 o
   4   6   2      479.55      441.59     33.76 o
   6   6   2      105.19      100.66      7.63 o
   8   6   2       49.42       46.22      4.66 o
  10   6   2      179.66      177.50      7.18 o
  12   6   2       56.72       55.25      7.06 o
  -9   7   2      816.24      835.07     21.46 o
  -7   7   2     1149.87     1188.01     78.62 o
  -5   7   2       57.66       46.00      9.91 o
  -3   7   2       50.83       48.71      9.41 o
   5   7   2      136.43      133.54      9.88 o
   7   7   2       66.37       64.01      5.52 o
   9   7   2        5.64        4.86      4.19 o
 -21   1   3       10.48       20.70      6.86 o
 -19   1   3       83.53       77.17      6.65 o
 -17   1   3       26.49       18.82      4.92 o
 -15   1   3     1290.12     1319.12     24.03 o
 -13   1   3       52.61       48.08      2.89 o
 -11   1   3     1602.39     1566.99     14.54 o
  -9   1   3        6.04        4.44      1.00 o
  -7   1   3     1824.44     1946.43     16.36 o
  -5   1   3     3174.93     2900.51     26.86 o
  -3   1   3    23696.76    23855.42    230.57 o
  -1   1   3       21.85       16.60      0.99 o
   1   1   3     1552.93     1655.54     21.49 o
   3   1   3      116.69      148.83      3.72 o
   5   1   3     9472.44     9905.97     97.72 o
   7   1   3     1833.09     1791.95     17.36 o
   9   1   3     1169.79     1227.22     15.78 o
  11   1   3      192.89      196.45      4.00 o
  13   1   3        0.00       -1.14      2.08 o
  15   1   3       95.39       90.91      6.23 o
  17   1   3        9.76        3.28      4.24 o
  19   1   3       52.90       33.07      7.01 o
 -20   2   3        9.87       12.11      5.81 o
 -18   2   3      265.96      268.78     16.35 o
 -16   2   3      219.73      213.92      6.68 o
 -14   2   3     1936.62     1885.18     25.07 o
 -12   2   3      177.33      161.17      4.60 o
 -10   2   3       89.84       97.81      2.70 o
  -8   2   3      241.30      245.54      3.72 o
  -6   2   3        1.53       -1.57      0.99 o
  -4   2   3    14022.33    15017.91    133.58 o
  -2   2   3     3936.51     4326.77     45.35 o
   0   2   3     4118.05     4728.92     40.43 o
   2   2   3      181.01      193.60      3.07 o
   4   2   3     3476.88     3772.56     33.75 o
   6   2   3      193.70      219.33      3.28 o
   8   2   3        6.55        8.47      1.19 o
  10   2   3       91.50       92.75      3.24 o
  12   2   3        0.68       -0.16      1.82 o
  14   2   3     1902.54     1908.45     29.37 o
  16   2   3       25.80       28.17      5.48 o
  18   2   3      209.18      206.96     11.17 o
 -19   3   3      823.93      871.98     25.32 o
 -17   3   3      114.60      116.84      8.67 o
 -15   3   3      180.64      161.75      6.84 o
 -13   3   3       91.26       95.29      4.19 o
 -11   3   3      261.56      288.66      5.69 o
  -9   3   3      173.50      176.84      4.13 o
  -7   3   3     1583.66     1664.91     21.00 o
  -5   3   3      335.58      316.04      5.03 o
  -3   3   3     2831.76     2989.15     32.82 o
  -1   3   3     1705.74     2069.02     20.07 o
   1   3   3        0.01        1.45      0.97 o
   3   3   3      614.06      722.21      8.67 o
   5   3   3      287.72      350.45      4.91 o
   7   3   3      813.60      717.38      9.30 o
   9   3   3      878.74      824.17     10.38 o
  11   3   3     1211.42     1207.78     15.70 o
  13   3   3      356.44      343.66      7.68 o
  15   3   3      168.09      167.75      6.33 o
  17   3   3       26.71       23.25      6.25 o
 -18   4   3        1.47       11.24      4.50 o
 -16   4   3       18.81       17.41      4.47 o
 -14   4   3       19.04       15.53      3.69 o
 -12   4   3      129.15      121.01      5.57 o
 -10   4   3     1645.31     1607.13     21.40 o
  -8   4   3      717.80      788.60     12.49 o
  -6   4   3      461.92      465.18      7.57 o
  -4   4   3      330.05      379.39      6.79 o
  -2   4   3        0.83        1.44      1.21 o
   0   4   3       25.91       25.06      2.08 o
   2   4   3      160.81      177.38      4.34 o
   4   4   3      152.86      155.31      3.82 o
   6   4   3        1.81        6.97      2.08 o
   8   4   3      733.82      735.99     14.74 o
  10   4   3      127.89      120.81      4.42 o
  12   4   3       72.98       74.76      4.56 o
  14   4   3        2.39        6.79      3.14 o
  16   4   3       14.67       16.53      4.49 o
 -17   5   3      248.60      310.80     15.12 o
 -15   5   3      167.19      186.58     17.70 o
 -13   5   3        3.45        1.12      3.78 o
 -11   5   3       11.59       13.69      3.65 o
  -9   5   3     1519.13     1486.04     28.74 o
  -7   5   3      629.50      712.20     18.59 o
  -5   5   3     1564.09     1451.66     26.92 o
  -3   5   3     1528.57     1537.92     23.24 o
  -1   5   3     1261.37     1259.41     19.92 o
   1   5   3     6391.58     6543.75    122.15 o
   3   5   3        1.77       12.43      7.33 o
   5   5   3      651.58      682.99     16.56 o
   7   5   3        4.00        5.24      2.43 o
   9   5   3       12.03       16.15      2.96 o
  11   5   3      911.84      936.78     18.86 o
  13   5   3       22.41       26.98      5.50 o
  15   5   3      701.19      710.49     22.81 o
 -14   6   3       37.90       43.12      7.32 o
 -12   6   3        8.93       12.13      4.87 o
 -10   6   3      189.58      183.14      8.23 o
  -8   6   3      572.67      582.24     14.16 o
  -6   6   3     1031.41     1037.68     48.74 o
  -4   6   3      178.77      193.07     13.59 o
  -2   6   3      253.44      271.21     15.56 o
   0   6   3      309.27      267.53     29.56 o
   2   6   3      498.77      426.63     27.33 o
   4   6   3      317.75      267.23     14.48 o
   6   6   3       25.82       29.84      4.69 o
   8   6   3      110.14      107.51      5.44 o
  10   6   3       30.12       38.37      5.09 o
  12   6   3       41.56       45.36      6.79 o
  -9   7   3        0.73       -0.96      3.82 o
  -7   7   3       29.98       28.72      8.56 o
  -5   7   3      280.65      313.85     21.49 o
  -3   7   3     1327.96     1490.98     82.99 o
  -1   7   3      449.97      468.55     22.27 o
   5   7   3       14.92       21.24      5.76 o
   7   7   3       32.66       32.96      8.81 o
   9   7   3       47.18       46.69      6.14 o
 -20   0   4        9.98        7.38      7.70 o
 -18   0   4      321.49      330.25     25.36 o
 -16   0   4      228.45      215.73     16.31 o
 -14   0   4      189.18      210.23      8.31 o
 -12   0   4     1739.12     1693.53     30.31 o
 -10   0   4        1.04       -0.18      1.58 o
  -8   0   4      956.29      942.71     19.40 o
  -6   0   4    16208.19    14592.22    193.60 o
  -4   0   4   175225.59   152520.67   3651.06 o
  -2   0   4     3310.32     2828.86     42.24 o
   0   0   4     7027.59     6889.21    112.11 o
   2   0   4      448.39      539.09     13.04 o
   4   0   4     3373.34     3306.11     71.20 o
   6   0   4     3291.96     3326.20    116.59 o
   8   0   4     9739.47    10299.67    126.52 o
  10   0   4      523.01      575.25      8.97 o
  12   0   4      282.85      305.00      8.93 o
  14   0   4     2856.52     2555.14     46.36 o
  16   0   4        6.98       -1.51      4.31 o
  18   0   4      414.57      360.28     22.39 o
  20   0   4       31.24       32.60     11.69 o
 -21   1   4      129.88      115.55     20.17 o
 -19   1   4       61.58       61.66      6.22 o
 -17   1   4       40.93       34.63      6.11 o
 -15   1   4     2218.67     2241.52     36.65 o
 -13   1   4      569.49      529.73      8.79 o
 -11   1   4      145.22      142.55      3.13 o
  -9   1   4        0.04        1.36      0.91 o
  -7   1   4      790.94      743.71      7.21 o
  -5   1   4    18990.09    18693.12    158.62 o
  -3   1   4     1107.13     1111.39     12.33 o
  -1   1   4       33.14       49.46      2.08 o
   1   1   4     1141.60     1060.38     15.39 o
   3   1   4     8250.83     8561.02     84.54 o
   5   1   4    11223.21    11583.81    106.64 o
   7   1   4     1298.51     1260.57     12.92 o
   9   1   4      167.53      188.06      3.10 o
  11   1   4      777.01      774.78     12.81 o
  13   1   4      338.29      313.07      7.66 o
  15   1   4      469.89      457.09     18.18 o
  17   1   4       70.57       71.89      7.27 o
  19   1   4      134.31      120.96     12.84 o
 -20   2   4      739.43      827.09     23.92 o
 -18   2   4      930.04      945.94     20.07 o
 -16   2   4        6.36        3.97      2.92 o
 -14   2   4      120.72      122.57      5.71 o
 -12   2   4      599.54      602.41     11.04 o
 -10   2   4     2212.85     2179.70     20.40 o
  -8   2   4     1642.87     1655.21     15.13 o
  -6   2   4       13.10       18.72      1.21 o
  -4   2   4        3.81        2.21      0.73 o
  -2   2   4     7192.77     7738.17     67.78 o
   0   2   4    34631.97    36667.14    293.05 o
   2   2   4     6836.19     6857.34     65.35 o
   4   2   4     2961.38     3030.47     25.26 o
   6   2   4       47.33       46.07      1.81 o
   8   2   4       10.45       17.98      1.53 o
  10   2   4     2393.94     2385.60     24.57 o
  12   2   4      532.83      550.42     10.12 o
  14   2   4      101.20      110.80      7.37 o
  16   2   4       84.13       77.86      5.62 o
  18   2   4        5.92        8.05      5.35 o
 -19   3   4      928.31      990.15     21.56 o
 -17   3   4       68.91       69.70      6.45 o
 -15   3   4       40.00       39.14      4.22 o
 -13   3   4      765.68      778.76     13.56 o
 -11   3   4      152.73      133.09      3.90 o
  -9   3   4      768.02      772.04     10.92 o
  -7   3   4        3.48        4.58      1.28 o
  -5   3   4     2629.47     2740.69     27.75 o
  -3   3   4     1515.13     1433.43     16.24 o
  -1   3   4     3334.05     3723.57     34.32 o
   1   3   4      559.37      619.12      7.94 o
   3   3   4       12.04       17.54      1.10 o
   5   3   4     1940.25     2003.47     18.05 o
   7   3   4      980.89      971.33     11.13 o
   9   3   4     4192.67     4027.11     47.11 o
  11   3   4      421.77      417.32      8.16 o
  13   3   4      366.07      357.62      7.99 o
  15   3   4      160.34      168.22      6.09 o
  17   3   4      825.41      886.98     19.84 o
 -18   4   4      110.12      145.11      9.03 o
 -16   4   4        2.88        4.88      3.86 o
 -14   4   4       51.28       47.89      5.40 o
 -12   4   4       37.83       35.88      6.44 o
 -10   4   4      381.51      381.39      8.72 o
  -8   4   4        3.59        3.65      2.15 o
  -6   4   4      399.60      394.73      7.17 o
  -4   4   4      853.06      832.12     11.60 o
  -2   4   4      340.83      347.41      5.69 o
   0   4   4      248.81      273.47      5.78 o
   2   4   4       12.62       14.77      1.80 o
   4   4   4       11.70        6.22      1.82 o
   6   4   4      191.71      174.28      5.01 o
   8   4   4      776.69      730.65     12.94 o
  10   4   4     1633.53     1534.50     23.01 o
  12   4   4      895.75      897.76     16.01 o
  14   4   4        3.05        9.60      3.31 o
  16   4   4        8.28        5.37      4.43 o
 -17   5   4       27.82       27.60      5.25 o
 -15   5   4       37.79       26.60      6.76 o
 -13   5   4       21.23       16.99      4.71 o
 -11   5   4        0.44        2.81      2.92 o
  -9   5   4      821.26      717.43     16.50 o
  -7   5   4      197.96      205.22      6.95 o
  -5   5   4     2501.56     2422.06     40.85 o
  -3   5   4     1543.79     1617.48     26.42 o
  -1   5   4      384.46      447.18     12.27 o
   1   5   4      413.17      366.57     12.72 o
   3   5   4     1256.45     1267.91     27.12 o
   5   5   4       58.75       50.01      5.03 o
   7   5   4       71.15       75.59      4.51 o
   9   5   4       36.29       57.89      4.80 o
  11   5   4       34.61       47.37      7.61 o
  13   5   4      314.28      333.95     11.09 o
  15   5   4      314.27      345.11     29.31 o
 -14   6   4      135.47      132.46     19.84 o
 -12   6   4       26.72       27.50      5.59 o
 -10   6   4      842.60      883.89     20.29 o
  -8   6   4       90.48      117.79      7.17 o
  -6   6   4        3.72        4.35      2.81 o
  -4   6   4       14.91       13.96      6.45 o
  -2   6   4      236.23      233.23     14.42 o
   0   6   4       30.86       44.84      8.13 o
   2   6   4       48.98       42.15     11.69 o
   4   6   4       10.75        8.60      3.87 o
   6   6   4      217.76      194.91      7.21 o
   8   6   4      578.00      569.08     13.31 o
  10   6   4      186.60      196.96      8.87 o
  12   6   4       84.07       83.83      8.31 o
  -9   7   4      187.63      200.68     13.26 o
  -7   7   4      182.67      193.61     13.75 o
  -5   7   4      689.95      777.18     37.30 o
  -3   7   4      648.92      727.61     29.37 o
  -1   7   4      255.51      254.22     16.68 o
   1   7   4       18.58        9.39     10.37 o
   5   7   4      290.18      250.45     13.34 o
   7   7   4       57.66       58.84      5.70 o
   9   7   4        0.03        6.89      4.38 o
 -21   1   5      310.80      287.82     14.20 o
 -19   1   5      164.76      156.68      8.62 o
 -17   1   5      778.43      796.84     23.60 o
 -15   1   5     1055.60     1066.27     16.22 o
 -13   1   5       24.99       23.42      2.41 o
 -11   1   5        2.28        0.71      1.46 o
  -9   1   5     1415.90     1364.23     11.87 o
  -7   1   5     1872.33     1934.01     18.27 o
  -5   1   5     4219.38     4087.83     35.84 o
  -3   1   5     4737.25     4862.88     53.49 o
  -1   1   5      243.17      218.72      4.28 o
   1   1   5     1353.77     1450.84     18.97 o
   3   1   5      448.66      463.65      6.09 o
   5   1   5      322.40      312.79      4.29 o
   7   1   5        2.34        1.34      1.01 o
   9   1   5      295.19      271.59      4.15 o
  11   1   5        4.11        3.26      1.69 o
  13   1   5     1083.46     1043.89     16.41 o
  15   1   5       70.80       68.12      5.88 o
  17   1   5        0.26        5.02      4.88 o
  19   1   5       16.95        2.64      6.11 o
 -20   2   5       12.91       11.07      5.87 o
 -18   2   5       11.25       10.56      5.55 o
 -16   2   5       64.91       56.09      4.91 o
 -14   2   5        8.37        3.66      2.47 o
 -12   2   5      164.10      156.17      4.34 o
 -10   2   5      134.78      134.28      3.62 o
  -8   2   5      184.79      155.03      3.03 o
  -6   2   5     7679.63     7786.99     63.07 o
  -4   2   5        1.09        2.59      0.65 o
  -2   2   5      501.11      478.10      5.63 o
   0   2   5       76.99       74.03      1.78 o
   2   2   5      961.44     1025.59     10.43 o
   4   2   5     1849.63     2090.11     19.85 o
   6   2   5      460.85      440.41      5.60 o
   8   2   5      434.30      407.17      5.96 o
  10   2   5      606.61      596.07      9.35 o
  12   2   5        0.45       -3.23      2.91 o
  14   2   5       81.42       81.44      4.69 o
  16   2   5        8.90        5.20      3.62 o
  18   2   5      462.87      495.44     17.46 o
 -19   3   5       84.61       93.62      6.97 o
 -17   3   5      168.10      167.49      8.26 o
 -15   3   5      278.61      263.61      7.38 o
 -13   3   5        0.94        1.25      2.22 o
 -11   3   5     1258.44     1222.24     15.50 o
  -9   3   5      776.58      796.09     10.65 o
  -7   3   5     1015.75     1069.64     10.89 o
  -5   3   5      142.54      181.92      3.24 o
  -3   3   5       89.50       77.45      2.22 o
  -1   3   5      189.24      221.70      3.32 o
   1   3   5     1428.05     1461.55     14.52 o
   3   3   5     3297.47     3655.51     38.73 o
   5   3   5        0.79        1.44      0.92 o
   7   3   5     2506.42     2303.99     23.36 o
   9   3   5     2376.14     2261.25     28.01 o
  11   3   5     3078.03     3049.50     37.41 o
  13   3   5      110.95      119.81      5.15 o
  15   3   5      259.86      236.61      7.07 o
  17   3   5       21.65       24.34      6.71 o
 -18   4   5      153.70      175.25      9.46 o
 -16   4   5       25.66       26.93      7.16 o
 -14   4   5      175.61      161.72      6.92 o
 -12   4   5      319.84      312.56      8.44 o
 -10   4   5      261.01      224.52      5.53 o
  -8   4   5     1406.28     1257.22     19.47 o
  -6   4   5      380.07      371.66      6.47 o
  -4   4   5       76.33       88.72      3.52 o
  -2   4   5      688.02      768.67     10.75 o
   0   4   5     3553.65     3601.69     42.84 o
   2   4   5      199.93      197.02      4.14 o
   4   4   5        2.38        3.11      1.64 o
   6   4   5      638.07      600.26     12.39 o
   8   4   5       59.72       62.30      4.46 o
  10   4   5      166.40      155.30      5.42 o
  12   4   5      707.30      701.51     13.56 o
  14   4   5      260.48      249.26      8.77 o
  16   4   5        0.04        0.23      4.23 o
 -17   5   5       33.70       25.76      7.67 o
 -15   5   5      102.26       87.73      6.28 o
 -13   5   5       22.57       18.18      4.65 o
 -11   5   5      337.61      306.76     16.26 o
  -9   5   5      342.60      324.95     10.23 o
  -7   5   5        1.00        3.91      2.72 o
  -5   5   5        7.08        4.31      2.28 o
  -3   5   5     1156.94     1207.97     36.89 o
  -1   5   5      550.65      575.53     21.79 o
   1   5   5      279.89      309.00     11.56 o
   3   5   5      161.65      115.85      9.06 o
   5   5   5      249.99      193.93      8.79 o
   7   5   5       66.98       86.32      5.00 o
   9   5   5      153.25      182.06      7.13 o
  11   5   5      320.34      336.25     19.64 o
  13   5   5      245.10      259.97     11.17 o
  15   5   5      233.50      231.17     14.16 o
 -14   6   5      104.08      128.85     10.24 o
 -12   6   5      194.93      199.59     10.31 o
 -10   6   5       13.44        6.18      3.65 o
  -8   6   5      103.91       91.78      5.77 o
  -6   6   5       33.77       31.33      5.35 o
  -4   6   5      237.54      255.86     15.75 o
  -2   6   5        0.69        3.44      5.11 o
   0   6   5       28.64       40.06     11.69 o
   2   6   5     1183.79     1148.92     52.77 o
   4   6   5      149.46      140.53     13.83 o
   6   6   5       35.47       29.91      5.34 o
   8   6   5       84.53       85.37      7.98 o
  10   6   5      252.58      208.91     14.57 o
  12   6   5      138.15      135.13     10.06 o
  -9   7   5        0.35        1.04      4.19 o
  -7   7   5      245.65      232.55      9.13 o
  -5   7   5       29.08       15.81      8.55 o
  -3   7   5       45.32       34.07      9.05 o
  -1   7   5       68.51       90.65     11.99 o
   1   7   5       11.79       13.67     11.20 o
   3   7   5       10.50       15.66      8.64 o
   5   7   5        4.96        8.40      4.78 o
   7   7   5      386.46      378.44     12.82 o
 -20   0   6       13.55       10.72      7.74 o
 -18   0   6        5.24       -2.04      5.38 o
 -16   0   6       30.96       24.22      4.50 o
 -14   0   6       80.71       90.00      6.37 o
 -12   0   6       45.24       46.11      3.04 o
 -10   0   6      373.40      311.15      6.36 o
  -8   0   6     2473.12     2530.20     31.23 o
  -6   0   6    17020.95    16140.21    328.65 o
  -4   0   6    23243.34    21514.34    356.21 o
  -2   0   6    29947.74    29282.22    457.44 o
   0   0   6    14365.04    12903.90    255.45 o
   2   0   6        7.69       -2.07      1.04 o
   4   0   6       55.45       44.00      2.52 o
   6   0   6      412.17      387.65     23.62 o
   8   0   6     1022.72     1036.18     17.94 o
  10   0   6      872.33      824.42     14.17 o
  12   0   6      650.51      608.03     16.66 o
  14   0   6      833.54      806.38     29.10 o
  16   0   6     3187.74     3112.40     80.68 o
  18   0   6      755.96      796.62     35.40 o
 -21   1   6      249.56      247.32     13.39 o
 -19   1   6       36.53       32.39      5.37 o
 -17   1   6      273.92      280.56     14.14 o
 -15   1   6       41.09       33.04      3.35 o
 -13   1   6       22.49       18.10      2.10 o
 -11   1   6      393.84      414.18      5.48 o
  -9   1   6       28.03       32.58      1.54 o
  -7   1   6     1428.16     1428.98     15.51 o
  -5   1   6     6029.60     5827.17     50.57 o
  -3   1   6     2228.09     2224.68     22.91 o
  -1   1   6        5.52       21.15      0.94 o
   1   1   6     5780.77     6020.44     55.86 o
   3   1   6     2375.64     2609.56     27.58 o
   5   1   6       67.40       68.00      2.74 o
   7   1   6     1208.70     1302.09     13.48 o
   9   1   6       17.13       25.86      2.08 o
  11   1   6      981.37     1026.65     12.01 o
  13   1   6     1369.05     1277.83     27.14 o
  15   1   6      147.86      109.37      9.20 o
  17   1   6       18.93        9.85      5.76 o
  19   1   6       52.04       40.52      8.03 o
 -20   2   6        4.99        5.38      5.59 o
 -18   2   6      838.65      847.89     20.58 o
 -16   2   6      229.16      229.48      6.80 o
 -14   2   6       90.61       82.61      4.34 o
 -12   2   6      828.53      818.07     11.17 o
 -10   2   6     3692.24     3813.78     35.46 o
  -8   2   6      170.76      215.77      3.76 o
  -6   2   6     2406.55     2571.73     22.06 o
  -4   2   6     3310.32     3575.31     30.84 o
  -2   2   6      765.59      830.40      7.66 o
   0   2   6     1318.02     1488.39     12.21 o
   2   2   6      519.13      622.77      6.97 o
   4   2   6      207.94      212.82      3.67 o
   6   2   6      132.43      140.31      3.21 o
   8   2   6     1324.64     1288.20     14.25 o
  10   2   6      297.15      310.13      6.96 o
  12   2   6     4649.64     4571.47     58.04 o
  14   2   6        9.08        9.04      3.36 o
  16   2   6        0.57       -1.23      3.59 o
  18   2   6       54.70       56.03      7.74 o
 -19   3   6       75.07       83.90     10.65 o
 -17   3   6       92.16       86.36      5.43 o
 -15   3   6      129.73      140.47      6.06 o
 -13   3   6      255.05      254.41      6.57 o
 -11   3   6      606.93      582.26      9.39 o
  -9   3   6      463.72      454.68      7.19 o
  -7   3   6       37.02       45.46      1.83 o
  -5   3   6      208.73      211.62      3.19 o
  -3   3   6      120.92      137.60      2.52 o
  -1   3   6      365.43      378.75      4.77 o
   1   3   6     2533.38     2707.71     26.59 o
   3   3   6     2387.72     2534.38     27.91 o
   5   3   6       99.63      129.57      3.54 o
   7   3   6     1480.05     1463.05     18.86 o
   9   3   6      405.44      413.12      7.76 o
  11   3   6     1358.09     1347.45     18.99 o
  13   3   6      607.99      608.82     11.25 o
  15   3   6        4.22        3.35      2.87 o
  17   3   6        3.04        0.45      4.12 o
 -18   4   6      501.48      554.24     33.03 o
 -16   4   6       42.36       45.03      5.38 o
 -14   4   6       33.81       37.23      4.40 o
 -12   4   6        2.24       -0.33      2.35 o
 -10   4   6       19.01       35.58      2.68 o
  -8   4   6      427.73      362.16      9.82 o
  -6   4   6     2843.46     2918.18     36.06 o
  -4   4   6       22.43       32.94      1.95 o
  -2   4   6     3629.31     3781.39     38.58 o
   0   4   6     2450.75     2548.71     28.49 o
   2   4   6       35.84       43.30      2.85 o
   4   4   6     1461.98     1346.45     22.54 o
   6   4   6      551.42      528.35     14.38 o
   8   4   6     1443.88     1371.99     24.43 o
  10   4   6      173.34      148.02      5.50 o
  12   4   6       50.44       43.13      4.66 o
  14   4   6      333.53      357.42      9.86 o
  16   4   6       42.20       35.63      5.74 o
 -17   5   6       31.40       31.72      4.45 o
 -15   5   6       10.25       10.91      3.99 o
 -13   5   6      201.70      194.83     12.27 o
 -11   5   6      454.81      480.64     13.49 o
  -9   5   6      856.59      786.22     17.76 o
  -7   5   6       53.76       41.00      3.93 o
  -5   5   6      732.72      690.92     14.52 o
  -3   5   6      654.92      635.66     15.68 o
  -1   5   6     1237.55     1176.69     49.07 o
   1   5   6      186.80      220.22     10.97 o
   3   5   6      416.40      331.82     16.54 o
   5   5   6        0.04        2.41      2.29 o
   7   5   6      265.79      257.51      8.06 o
   9   5   6      102.88      127.50      7.64 o
  11   5   6      387.88      372.85     11.35 o
  13   5   6       40.66       36.08      6.87 o
 -14   6   6      204.59      214.95     11.62 o
 -12   6   6        9.45       13.58      4.71 o
 -10   6   6      312.70      303.21     10.63 o
  -8   6   6       50.11       43.84      4.46 o
  -6   6   6        4.88        3.39      2.74 o
  -4   6   6      113.89      111.76      6.14 o
  -2   6   6       18.73       18.12      6.68 o
   0   6   6      135.86      131.11     17.45 o
   2   6   6      399.33      347.58     12.55 o
   4   6   6      441.39      408.18     14.76 o
   6   6   6      600.87      573.09     16.78 o
   8   6   6      111.14      133.43     10.22 o
  10   6   6       47.11       54.11      9.84 o
  12   6   6      226.08      239.91     22.81 o
  -9   7   6      178.86      181.92      9.35 o
  -7   7   6       53.34       72.80      8.15 o
  -5   7   6      233.03      216.06     15.72 o
  -3   7   6     1657.52     1799.87     54.90 o
  -1   7   6      183.80      154.14     14.74 o
   1   7   6       41.14       35.78      5.20 o
   3   7   6      138.14      133.45     15.23 o
   5   7   6       49.23       39.84      4.89 o
   7   7   6      724.94      793.12     21.11 o
 -21   1   7        2.59       -3.70      5.76 o
 -19   1   7      297.26      311.51     10.88 o
 -17   1   7       54.09       52.09      8.56 o
 -15   1   7      719.81      697.94     11.39 o
 -13   1   7       19.20       11.03      1.92 o
 -11   1   7        1.00       -0.75      1.17 o
  -9   1   7      652.60      620.37      9.20 o
  -7   1   7     7955.68     7817.35     63.43 o
  -5   1   7      209.04      187.92      2.87 o
  -3   1   7     2656.15     2805.26     26.72 o
  -1   1   7      803.09      830.75      7.53 o
   1   1   7     9793.02    10757.70     98.81 o
   3   1   7     1130.10     1171.79     11.86 o
   5   1   7     5814.51     6141.27     52.12 o
   7   1   7      598.31      641.57      7.46 o
   9   1   7      685.62      674.80      8.53 o
  11   1   7       65.18       39.68      3.00 o
  13   1   7       30.09       17.56      4.06 o
  15   1   7       51.57       43.13      7.80 o
  17   1   7       59.81       40.98      7.32 o
 -20   2   7        2.86        3.23      8.97 o
 -18   2   7      472.12      472.72     14.54 o
 -16   2   7      274.06      289.99      8.18 o
 -14   2   7       45.68       34.17      3.32 o
 -12   2   7       69.11       67.85      5.16 o
 -10   2   7        9.75        5.92      1.53 o
  -8   2   7     4991.89     5155.12     44.51 o
  -6   2   7      547.78      492.60      5.52 o
  -4   2   7     1269.53     1348.72     11.96 o
  -2   2   7      523.59      494.77      5.16 o
   0   2   7     1684.85     1883.99     17.86 o
   2   2   7     1379.89     1522.23     15.01 o
   4   2   7        0.61        7.62      1.12 o
   6   2   7        5.63        4.00      0.93 o
   8   2   7        0.81        2.84      1.53 o
  10   2   7     3202.56     3107.76     38.08 o
  12   2   7      115.54      123.80      6.20 o
  14   2   7      778.33      779.52     15.27 o
  16   2   7       48.74       48.84      6.69 o
  18   2   7        5.99        9.01      5.88 o
 -19   3   7      158.23      166.76     11.98 o
 -17   3   7        5.10        5.95      3.35 o
 -15   3   7      163.97      163.27      6.07 o
 -13   3   7       23.75       23.39      3.41 o
 -11   3   7      703.35      658.98     11.02 o
  -9   3   7     1164.27     1195.07     14.34 o
  -7   3   7      434.95      399.12      5.44 o
  -5   3   7       52.51       47.53      1.66 o
  -3   3   7      301.86      335.86      4.41 o
  -1   3   7      870.69      842.72      8.25 o
   1   3   7     1635.50     1792.84     17.73 o
   3   3   7      559.29      520.96      7.32 o
   5   3   7      500.13      437.01      6.32 o
   7   3   7      636.62      643.88     10.02 o
   9   3   7      835.60      804.61     12.43 o
  11   3   7       47.84       45.30      3.30 o
  13   3   7       77.39       71.93      4.37 o
  15   3   7        0.27        3.99      3.12 o
  17   3   7      391.98      427.53     13.17 o
 -18   4   7        3.10       12.35      5.16 o
 -16   4   7       25.78       30.71      4.92 o
 -14   4   7     1438.28     1440.76     34.37 o
 -12   4   7      194.17      204.47      6.02 o
 -10   4   7      295.17      275.91      6.29 o
  -8   4   7       19.24       22.46      3.03 o
  -6   4   7      546.42      577.92      9.24 o
  -4   4   7      902.15      851.59     11.31 o
  -2   4   7      667.89      713.01      9.35 o
   0   4   7     1266.27     1311.72     19.30 o
   2   4   7      191.31      192.67      7.82 o
   4   4   7     2638.86     2608.10     53.66 o
   6   4   7       46.87       28.76      3.71 o
   8   4   7      210.58      190.86      5.65 o
  10   4   7        8.74        9.42      2.55 o
  12   4   7       17.45       13.35      4.43 o
  14   4   7      230.13      243.09      9.57 o
  16   4   7        7.55       10.91      5.58 o
 -17   5   7       33.08       27.72      5.23 o
 -15   5   7       19.77       16.47      4.19 o
 -13   5   7      348.98      311.30     18.92 o
 -11   5   7       16.69       30.00      4.51 o
  -9   5   7      639.91      578.80     19.36 o
  -7   5   7      346.33      327.99     13.55 o
  -5   5   7     1813.18     1770.07     29.24 o
  -3   5   7     2899.55     2892.90     54.40 o
  -1   5   7      174.95      167.83      7.07 o
   1   5   7      487.73      525.82     14.06 o
   3   5   7      532.86      461.53     11.16 o
   5   5   7        0.08        3.03      2.37 o
   7   5   7      134.84      125.22      6.59 o
   9   5   7      101.45       89.89      8.27 o
  11   5   7      733.06      765.46     17.71 o
  13   5   7       11.51       13.01      8.48 o
 -14   6   7      162.26      215.78     12.03 o
 -12   6   7      164.41      161.95      9.75 o
 -10   6   7      161.53      151.08      8.11 o
  -8   6   7        5.65        5.27      3.06 o
  -6   6   7       11.39        8.97      2.91 o
  -4   6   7        0.22        0.79      2.84 o
  -2   6   7      274.81      253.77     20.07 o
   0   6   7       54.09       54.59      5.10 o
   2   6   7       71.57       58.73      6.11 o
   4   6   7       32.56       29.38      7.86 o
   6   6   7      214.86      221.45      8.96 o
   8   6   7        5.62        7.13      3.79 o
  10   6   7       80.20       92.37     12.68 o
  -9   7   7      740.25      807.42     21.36 o
  -7   7   7     1497.85     1565.55     53.43 o
  -5   7   7      707.67      689.43     24.37 o
  -3   7   7      569.81      603.78     27.27 o
  -1   7   7      230.47      240.64     10.50 o
   1   7   7      295.52      297.85     12.56 o
   3   7   7      129.70      133.61     13.09 o
   5   7   7       90.70       90.98      6.81 o
   7   7   7       39.25       43.67      5.93 o
 -22   0   8      231.99      165.65     18.28 o
 -20   0   8     2019.71     2179.22     54.87 o
 -18   0   8       34.10       31.39      7.35 o
 -16   0   8        0.96        0.84      4.19 o
 -14   0   8      334.01      371.69      9.88 o
 -12   0   8      570.54      553.98     10.92 o
 -10   0   8    16538.82    15832.50    276.25 o
  -8   0   8    15083.37    14898.64    204.20 o
  -6   0   8      266.60      246.53      9.19 o
  -4   0   8      666.74      707.92     12.09 o
  -2   0   8     4201.89     4242.49     55.06 o
   0   0   8      484.48      505.58      9.06 o
   2   0   8     1478.84     1551.86     21.40 o
   4   0   8     4501.38     5190.69     59.77 o
   6   0   8      645.09      755.97     12.56 o
   8   0   8      895.20      775.81     13.38 o
  10   0   8     2109.71     1920.95     31.34 o
  12   0   8        6.55       -2.52      7.56 o
  14   0   8      254.72      217.78     21.45 o
  16   0   8      217.74      199.40     17.12 o
  18   0   8       41.51       56.97     13.17 o
 -21   1   8       17.41       18.59      6.91 o
 -19   1   8      694.53      724.14     19.33 o
 -17   1   8       41.80       39.29      5.04 o
 -15   1   8       16.65        6.49      2.93 o
 -13   1   8        4.29        3.55      1.74 o
 -11   1   8      140.96      122.64      3.15 o
  -9   1   8     2142.11     2179.49     20.92 o
  -7   1   8     1966.61     1872.37     16.44 o
  -5   1   8     2399.05     2363.90     19.97 o
  -3   1   8     3042.14     3059.15     28.02 o
  -1   1   8     5611.15     5885.82     50.14 o
   1   1   8      978.35      975.79     10.66 o
   3   1   8      838.27      850.86      8.27 o
   5   1   8     1962.89     2035.98     18.83 o
   7   1   8     2708.95     2732.93     24.68 o
   9   1   8     1054.26      952.78     11.11 o
  11   1   8        1.38        0.13      2.52 o
  13   1   8        4.24        4.65      3.46 o
  15   1   8       25.26       16.21      4.56 o
  17   1   8        6.71        3.85      5.52 o
 -20   2   8       24.17       39.29      7.22 o
 -18   2   8        0.01       -4.89      5.68 o
 -16   2   8      258.45      254.91     11.59 o
 -14   2   8       41.41       41.03      4.57 o
 -12   2   8      586.89      575.08      8.71 o
 -10   2   8      566.87      533.46      7.47 o
  -8   2   8     2406.13     2369.50     22.70 o
  -6   2   8     6559.97     6572.27     52.89 o
  -4   2   8     6558.60     6500.46     52.03 o
  -2   2   8     1040.68     1001.54      8.97 o
   0   2   8      867.44      982.59      9.99 o
   2   2   8     1114.78     1143.84     12.81 o
   4   2   8       71.39       86.45      2.57 o
   6   2   8      126.70      132.02      3.29 o
   8   2   8     3943.43     3968.76     41.47 o
  10   2   8     2257.72     2160.05     27.99 o
  12   2   8      650.63      706.49     12.52 o
  14   2   8       30.11       32.32      5.17 o
  16   2   8       26.16       29.33     10.21 o
 -19   3   8       24.14       18.28      4.62 o
 -17   3   8      279.13      282.35      8.28 o
 -15   3   8      491.05      488.24     10.54 o
 -13   3   8       44.21       48.05      3.40 o
 -11   3   8      130.29      117.86      4.22 o
  -9   3   8      681.65      711.06      9.75 o
  -7   3   8      168.09      195.26      3.85 o
  -5   3   8     5755.87     5784.18     54.02 o
  -3   3   8       75.89       85.80      2.09 o
  -1   3   8     1403.71     1488.85     15.84 o
   1   3   8      594.53      622.56      8.36 o
   3   3   8       31.08       16.57      2.27 o
   5   3   8     6170.66     5841.88     61.72 o
   7   3   8      105.44      112.89      4.44 o
   9   3   8       63.41       61.73      3.88 o
  11   3   8       57.29       60.38      4.77 o
  13   3   8      360.12      396.99     10.05 o
  15   3   8      171.62      184.37      8.53 o
  17   3   8        5.93        3.41      4.50 o
 -18   4   8        0.73       -2.48      5.05 o
 -16   4   8       11.55        9.98      4.21 o
 -14   4   8       15.75       16.15      3.26 o
 -12   4   8      176.24      163.97      5.54 o
 -10   4   8      323.39      333.79      9.48 o
  -8   4   8      314.45      298.63      6.68 o
  -6   4   8      308.93      309.95      6.69 o
  -4   4   8      127.63      133.49      3.69 o
  -2   4   8     1092.92     1090.81     16.10 o
   0   4   8      128.68      136.12      4.23 o
   2   4   8        0.08        1.86      1.56 o
   4   4   8      393.87      328.15      8.36 o
   6   4   8     2092.20     1807.75     33.80 o
   8   4   8      272.16      269.86      6.97 o
  10   4   8        6.77       13.90      2.90 o
  12   4   8       39.06       44.70      5.85 o
  14   4   8       18.32       13.11      4.38 o
 -17   5   8      202.15      195.55     11.76 o
 -15   5   8      229.17      211.17     15.51 o
 -13   5   8       79.16       71.20     10.96 o
 -11   5   8      433.19      424.21     12.64 o
  -9   5   8      695.92      642.27     15.67 o
  -7   5   8      176.61      173.41      6.95 o
  -5   5   8      896.68      945.36     17.77 o
  -3   5   8       42.45       45.80      3.65 o
  -1   5   8     1433.24     1410.39     29.80 o
   1   5   8      209.11      194.81     10.69 o
   3   5   8      123.21      147.93      6.12 o
   5   5   8      192.51      143.34      6.52 o
   7   5   8      275.96      266.86      9.39 o
   9   5   8      427.25      449.10     12.76 o
  11   5   8      295.66      310.50     11.27 o
  13   5   8       39.13       38.13      7.34 o
 -14   6   8      832.46      908.45     25.93 o
 -12   6   8       32.99       28.74      8.40 o
 -10   6   8      104.36      123.03      8.37 o
  -8   6   8       25.03       21.21      3.97 o
  -6   6   8      262.46      282.56      9.15 o
  -4   6   8       46.64       59.12      8.42 o
  -2   6   8       25.29       27.71      6.67 o
   0   6   8      123.12      117.94      7.10 o
   2   6   8      170.70      137.90      8.43 o
   4   6   8      548.68      521.70     15.82 o
   6   6   8       86.60       90.85     11.21 o
   8   6   8      271.01      263.24     10.20 o
  10   6   8      154.68      161.92     10.21 o
  -9   7   8      346.76      360.96     13.03 o
  -7   7   8      215.04      213.13     10.37 o
  -5   7   8       10.58        6.59      5.10 o
  -3   7   8        0.09       -0.33      4.28 o
  -1   7   8      339.99      337.31     40.67 o
   1   7   8       74.28       85.95      8.73 o
   3   7   8       44.81       35.07      6.59 o
   5   7   8        8.64       -0.83      4.19 o
 -21   1   9      287.08      292.97     22.15 o
 -19   1   9      279.93      298.90     11.96 o
 -17   1   9      199.75      188.26      9.09 o
 -15   1   9       11.61        9.00      2.93 o
 -13   1   9      493.09      474.05      7.98 o
 -11   1   9      166.51      174.46      3.68 o
  -9   1   9     3003.75     3058.59     27.22 o
  -7   1   9     1289.27     1320.49     11.67 o
  -5   1   9      538.73      610.62      5.86 o
  -3   1   9      700.89      773.18      8.07 o
  -1   1   9      454.61      514.74      5.50 o
   1   1   9      344.00      347.82      5.42 o
   3   1   9     1401.30     1414.53     15.41 o
   5   1   9      652.52      573.80      6.47 o
   7   1   9      226.06      208.83      3.76 o
   9   1   9     4324.80     3946.79     44.19 o
  11   1   9       55.15       40.92      4.04 o
  13   1   9      236.55      198.69      8.34 o
  15   1   9       27.13       22.53      5.05 o
  17   1   9      190.71      230.29     21.82 o
 -20   2   9       42.49       30.23     10.62 o
 -18   2   9       85.07       72.61      6.99 o
 -16   2   9       26.22       25.27      3.68 o
 -14   2   9        0.63        2.16      2.60 o
 -12   2   9        7.95        6.67      2.00 o
 -10   2   9     1964.85     1950.78     20.60 o
  -8   2   9     3153.49     3074.60     28.38 o
  -6   2   9      150.09      118.68      3.33 o
  -4   2   9     1220.05     1213.08     11.22 o
  -2   2   9      981.45     1052.12      9.50 o
   0   2   9     2119.05     2397.47     21.98 o
   2   2   9     1074.49     1167.86     13.23 o
   4   2   9       63.02       61.29      3.66 o
   6   2   9       72.18       78.11      3.83 o
   8   2   9        1.87        3.73      1.98 o
  10   2   9       46.35       28.20      3.11 o
  12   2   9      528.41      545.67     16.37 o
  14   2   9      796.65      806.10     16.18 o
  16   2   9       27.17       23.70      6.09 o
 -19   3   9       82.50       86.43      7.75 o
 -17   3   9       35.30       24.73      3.98 o
 -15   3   9      431.73      431.58      9.66 o
 -13   3   9      104.32      114.77      4.72 o
 -11   3   9       55.27       57.54      2.98 o
  -9   3   9       38.00       38.66      2.57 o
  -7   3   9      134.61      111.61      3.01 o
  -5   3   9        3.87        3.26      1.08 o
  -3   3   9     4247.23     4275.71     38.97 o
  -1   3   9     2471.26     2615.82     26.22 o
   1   3   9        3.78       10.14      1.26 o
   3   3   9     1315.20     1288.87     14.18 o
   5   3   9     2689.37     2549.78     30.78 o
   7   3   9      530.76      500.12      8.72 o
   9   3   9        8.64        9.30      2.30 o
  11   3   9      286.88      270.04      9.99 o
  13   3   9       55.68       63.55      4.43 o
  15   3   9       17.48       14.49      4.39 o
 -18   4   9      124.73      123.64      8.71 o
 -16   4   9       31.25       42.24      5.35 o
 -14   4   9      170.35      147.17      7.26 o
 -12   4   9      862.21      794.35     13.50 o
 -10   4   9       24.66       30.08      2.79 o
  -8   4   9       34.72       40.57      3.49 o
  -6   4   9      712.61      730.24     19.50 o
  -4   4   9     2541.19     2503.92     36.02 o
  -2   4   9      743.27      717.02     12.85 o
   0   4   9      597.43      601.28     15.23 o
   2   4   9      347.36      329.58      8.17 o
   4   4   9      504.87      553.02     14.43 o
   6   4   9      530.05      540.50     12.39 o
   8   4   9     1173.83     1102.73     17.93 o
  10   4   9        0.33       -0.17      2.42 o
  12   4   9        6.77        8.61      3.34 o
  14   4   9      739.36      828.73     38.04 o
 -15   5   9      125.95      119.72     25.97 o
 -13   5   9      138.57      141.45      8.47 o
 -11   5   9      156.44      152.10      7.80 o
  -9   5   9      497.67      519.41     13.82 o
  -7   5   9      165.32      165.45      7.10 o
  -5   5   9      182.40      164.16      6.31 o
  -3   5   9      188.98      165.56      5.99 o
  -1   5   9      526.54      474.16     11.78 o
   1   5   9      737.98      697.30     17.46 o
   3   5   9      583.77      596.03     19.20 o
   5   5   9      380.25      331.50     10.22 o
   7   5   9      832.26      821.32     19.24 o
   9   5   9     1128.72     1091.94     24.70 o
  11   5   9      764.07      824.53     24.45 o
  13   5   9       11.07       14.57      6.63 o
 -14   6   9        5.16        4.36     11.94 o
 -12   6   9       25.02       27.49      5.78 o
 -10   6   9       17.11       22.65      5.93 o
  -8   6   9       10.72        3.68      3.45 o
  -6   6   9      550.34      596.54     13.72 o
  -4   6   9       22.29       21.19      3.57 o
  -2   6   9      179.56      174.17      8.96 o
   0   6   9       93.83       96.47      6.65 o
   2   6   9      211.84      217.57      7.92 o
   4   6   9      207.94      186.51      7.78 o
   6   6   9      234.07      222.13      9.00 o
   8   6   9       47.79       37.79      6.00 o
  10   6   9        0.43       -1.23      4.77 o
  -9   7   9       27.08       24.43     11.94 o
  -7   7   9       61.77       61.19     11.69 o
  -5   7   9       43.45       50.15      5.57 o
  -3   7   9       21.33       28.65      6.09 o
  -1   7   9       97.41      105.22      9.06 o
   1   7   9        0.39       -0.82      4.12 o
   3   7   9      192.72      186.56     12.68 o
   5   7   9      152.24      164.08     14.16 o
 -20   0  10      311.16      297.87     20.75 o
 -18   0  10       61.06       64.93      8.88 o
 -16   0  10       73.78       76.52     14.04 o
 -14   0  10        7.19        9.32      3.14 o
 -12   0  10     1574.43     1677.28     27.60 o
 -10   0  10     4211.24     4136.86     53.99 o
  -8   0  10     9697.54     9509.64    108.31 o
  -6   0  10     5850.55     5796.17     90.66 o
  -4   0  10     2307.45     2193.92     26.89 o
  -2   0  10     2317.93     2393.23     31.23 o
   0   0  10      401.31      404.55      7.12 o
   2   0  10      159.71      156.82      3.90 o
   4   0  10      445.43      439.59      6.59 o
   6   0  10       69.22       45.90      4.02 o
   8   0  10       49.92       31.07      6.39 o
  10   0  10     2328.18     2273.30     36.59 o
  12   0  10     4596.48     4357.41     92.67 o
  14   0  10      310.04      282.71     11.93 o
  16   0  10       17.14       29.80     10.70 o
 -21   1  10      190.11      197.71     17.21 o
 -19   1  10       75.43       73.94      7.60 o
 -17   1  10       71.71       78.56      6.85 o
 -15   1  10        2.10       -2.28      2.48 o
 -13   1  10      755.12      772.57     10.38 o
 -11   1  10      516.64      526.37      6.94 o
  -9   1  10        9.56       14.64      1.57 o
  -7   1  10     2120.95     2206.36     18.53 o
  -5   1  10      188.56      217.45      2.82 o
  -3   1  10      506.02      527.58      5.29 o
  -1   1  10     6995.70     7395.04     56.31 o
   1   1  10      954.70      916.44      8.44 o
   3   1  10     3657.40     3954.22     33.88 o
   5   1  10      361.14      355.98      4.60 o
   7   1  10     1269.48     1336.90     12.45 o
   9   1  10        5.55        0.87      1.98 o
  11   1  10      909.00      780.45     14.91 o
  13   1  10      249.59      257.68     12.72 o
  15   1  10      140.95      142.48     34.91 o
  17   1  10      119.86      155.06     11.93 o
 -20   2  10      180.93      153.52     10.94 o
 -18   2  10       39.31       29.55      5.78 o
 -16   2  10      548.41      539.94     11.57 o
 -14   2  10     1425.13     1476.12     22.24 o
 -12   2  10       11.06        9.48      2.14 o
 -10   2  10     2135.62     2092.50     23.13 o
  -8   2  10        0.38        2.53      1.21 o
  -6   2  10      753.29      735.05      8.01 o
  -4   2  10     1774.58     1782.01     15.83 o
  -2   2  10     1950.77     2179.11     18.16 o
   0   2  10      298.53      270.50      4.33 o
   2   2  10      610.69      635.61     10.22 o
   4   2  10     2757.28     2723.50     27.46 o
   6   2  10      838.45      872.76     11.65 o
   8   2  10     5835.49     5487.28     63.90 o
  10   2  10      259.65      243.00      6.62 o
  12   2  10       45.07       37.49      4.51 o
  14   2  10       27.46       21.99      4.16 o
  16   2  10        4.21       -0.05      5.68 o
 -19   3  10       76.49       71.12      8.29 o
 -17   3  10       75.29       71.35      5.36 o
 -15   3  10       47.73       40.53      4.02 o
 -13   3  10       90.59       91.09      4.47 o
 -11   3  10      525.92      529.73      8.76 o
  -9   3  10      101.91      101.95      4.01 o
  -7   3  10       74.13       75.96      3.11 o
  -5   3  10       17.48       21.03      1.60 o
  -3   3  10     1239.93     1306.16     13.45 o
  -1   3  10      260.95      297.73      4.79 o
   1   3  10       56.03       56.03      2.61 o
   3   3  10     1064.32     1043.04     12.12 o
   5   3  10      637.04      629.00     11.27 o
   7   3  10      864.80      817.66     12.51 o
   9   3  10      144.64      132.75      6.39 o
  11   3  10      362.35      358.01      9.16 o
  13   3  10       52.52       48.99      4.24 o
  15   3  10       38.91       23.83      4.91 o
 -18   4  10        0.27        3.81      4.11 o
 -16   4  10       47.34       49.95      5.03 o
 -14   4  10       30.37       26.14      3.67 o
 -12   4  10      505.27      493.58      9.94 o
 -10   4  10      716.62      700.41     11.86 o
  -8   4  10        0.00        0.07      1.54 o
  -6   4  10     1392.33     1402.50     20.86 o
  -4   4  10     3251.82     3193.69     39.47 o
  -2   4  10       20.30       18.19      2.63 o
   0   4  10       41.23       41.38      3.40 o
   2   4  10     1992.00     1888.63     34.70 o
   4   4  10      310.69      272.11      9.72 o
   6   4  10     2512.23     2269.75     31.85 o
   8   4  10        0.53        5.29      3.03 o
  10   4  10       74.26       90.55      5.11 o
  12   4  10       69.70       56.81      5.30 o
  14   4  10       11.55       12.12      4.78 o
 -15   5  10      161.07      168.83      7.61 o
 -13   5  10        5.42        1.18      7.74 o
 -11   5  10      573.08      542.31     16.20 o
  -9   5  10      546.06      504.89     13.72 o
  -7   5  10      751.89      741.27     15.81 o
  -5   5  10      338.28      298.31      8.69 o
  -3   5  10       12.37       16.68      3.05 o
  -1   5  10      628.45      563.83     12.47 o
   1   5  10       13.02        7.34      3.09 o
   3   5  10       61.54       50.48      4.76 o
   5   5  10        4.61        7.18      3.48 o
   7   5  10        5.29        3.56      3.98 o
   9   5  10      384.33      408.83     13.42 o
  11   5  10      316.48      338.80     14.66 o
 -12   6  10        9.05        7.42      6.01 o
 -10   6  10        1.08        3.54      4.27 o
  -8   6  10        7.02        4.99      3.58 o
  -6   6  10      120.18      121.25      7.42 o
  -4   6  10       88.92       98.48      5.70 o
  -2   6  10      113.36      102.99      5.65 o
   0   6  10      806.47      768.21     21.01 o
   2   6  10      166.19      134.89      6.80 o
   4   6  10       65.85       77.32      5.84 o
   6   6  10        0.07       -0.03      3.75 o
   8   6  10      227.07      235.93     11.40 o
  -9   7  10      478.88      447.54     15.25 o
  -7   7  10      935.56     1020.05     25.15 o
  -5   7  10      120.37      112.12      7.36 o
  -3   7  10      142.04      139.06     18.44 o
  -1   7  10      156.91      142.27     10.54 o
   1   7  10       19.30       19.76      5.93 o
   3   7  10     1277.37     1395.02     37.21 o
 -21   1  11       37.45       58.45     15.07 o
 -19   1  11       67.33       60.49      7.31 o
 -17   1  11        0.12       -2.82      3.35 o
 -15   1  11      110.31      124.09      6.73 o
 -13   1  11        1.52        0.60      1.87 o
 -11   1  11      949.88      993.42     11.46 o
  -9   1  11       78.77       79.63      2.48 o
  -7   1  11      807.49      850.73      8.33 o
  -5   1  11       25.18       24.09      1.41 o
  -3   1  11     1502.40     1623.41     14.03 o
  -1   1  11      360.33      341.94      4.16 o
   1   1  11     3575.76     3762.86     29.78 o
   3   1  11     1325.38     1386.40     12.20 o
   5   1  11      858.21      872.20      8.76 o
   7   1  11       15.96       24.41      2.55 o
   9   1  11       81.06       62.55      3.92 o
  11   1  11       25.36       21.56      4.21 o
  13   1  11      115.35       88.41      6.76 o
  15   1  11       81.67      110.01      9.89 o
 -20   2  11       22.04       21.82      6.69 o
 -18   2  11        6.11        1.77      4.56 o
 -16   2  11      164.48      164.97      6.87 o
 -14   2  11      108.46      102.05      7.17 o
 -12   2  11     1613.63     1679.09     22.29 o
 -10   2  11      274.13      234.97      5.00 o
  -8   2  11      642.38      647.07      7.96 o
  -6   2  11     1506.02     1412.30     14.22 o
  -4   2  11      209.04      218.77      3.42 o
  -2   2  11      102.24      100.19      2.27 o
   0   2  11       87.53      104.32      2.90 o
   2   2  11      105.47      112.31      3.55 o
   4   2  11      480.19      507.65      7.93 o
   6   2  11     2708.70     2632.41     28.85 o
   8   2  11      108.27       99.35      4.50 o
  10   2  11     1430.42     1364.94     19.93 o
  12   2  11        9.37       11.24      3.41 o
  14   2  11       10.11        7.59      4.28 o
  16   2  11       56.22       74.80      8.65 o
 -19   3  11       75.86       63.71      5.93 o
 -17   3  11       78.06       83.53      5.42 o
 -15   3  11       63.07       54.72      5.63 o
 -13   3  11      360.41      363.56      7.50 o
 -11   3  11      603.14      622.52      9.91 o
  -9   3  11      484.57      498.18      8.70 o
  -7   3  11       73.91       77.72      3.88 o
  -5   3  11     1748.16     1658.02     16.94 o
  -3   3  11      465.60      527.24      6.72 o
  -1   3  11       11.61        9.58      1.37 o
   1   3  11      276.88      252.14      5.62 o
   3   3  11      430.32      334.80      6.00 o
   5   3  11     1242.50     1259.80     17.24 o
   7   3  11      957.26      885.91     13.53 o
   9   3  11      128.42      128.04      5.04 o
  11   3  11       38.94       48.47      3.92 o
  13   3  11      397.08      406.75     11.59 o
  15   3  11       17.42       19.63      4.91 o
 -18   4  11      228.39      219.42      8.65 o
 -16   4  11        0.03       -1.21      4.85 o
 -14   4  11       13.09       17.95      3.24 o
 -12   4  11       35.84       34.54      4.46 o
 -10   4  11      141.12      135.48      4.98 o
  -8   4  11      130.89      125.42      4.29 o
  -6   4  11       89.94       93.58      4.15 o
  -4   4  11      281.44      267.22      6.19 o
  -2   4  11       98.39      100.41      4.68 o
   0   4  11      938.31      957.83     16.65 o
   2   4  11      102.90      109.82      5.97 o
   4   4  11        1.47       -0.96      2.67 o
   6   4  11       99.22       88.66      4.75 o
   8   4  11       27.43       16.59      4.47 o
  10   4  11       63.72       81.53      5.15 o
  12   4  11       20.17       16.92      3.95 o
  14   4  11      270.34      298.24     11.26 o
 -15   5  11       83.23       97.73      5.36 o
 -13   5  11      458.55      436.89     15.79 o
 -11   5  11      301.92      290.74     10.81 o
  -9   5  11     2863.13     2835.98     51.12 o
  -7   5  11      822.69      817.86     17.20 o
  -5   5  11      174.16      186.16      7.06 o
  -3   5  11      589.56      634.62     13.86 o
  -1   5  11       85.62       61.89      4.64 o
   1   5  11      213.16      219.17      8.16 o
   3   5  11        0.57        5.33      3.35 o
   5   5  11        0.02        4.11      3.03 o
   7   5  11      442.78      444.80     13.73 o
   9   5  11       10.64       10.69      5.24 o
  11   5  11      125.80      117.09     10.25 o
 -12   6  11      129.70      141.98     18.28 o
 -10   6  11       12.26       12.23      4.85 o
  -8   6  11       38.80       39.60      5.57 o
  -6   6  11       69.51       74.09      5.68 o
  -4   6  11       73.44       77.01      5.41 o
  -2   6  11      288.74      291.56      9.09 o
   0   6  11      142.78      140.19      7.04 o
   2   6  11       46.79       39.93      4.95 o
   4   6  11       18.98       21.98      4.27 o
   6   6  11       30.60       24.95      8.64 o
   8   6  11      180.06      168.02     10.01 o
  -7   7  11      101.26      108.22      8.16 o
  -5   7  11       89.39       91.11     16.30 o
  -3   7  11       53.41       57.28      6.04 o
  -1   7  11        0.38        3.30      3.75 o
   1   7  11        6.63        7.73      7.90 o
   3   7  11       72.91       74.51      7.04 o
 -20   0  12       46.43       42.81     11.86 o
 -18   0  12       43.62       28.65      9.55 o
 -16   0  12       13.83       11.20      5.82 o
 -14   0  12     3551.98     3676.19     55.81 o
 -12   0  12      134.51      137.28      6.03 o
 -10   0  12      217.40      198.33      5.43 o
  -8   0  12     1660.25     1737.90     19.41 o
  -6   0  12     1462.26     1424.31     17.37 o
  -4   0  12     1242.72     1452.76     17.41 o
  -2   0  12      259.57      287.48      5.57 o
   0   0  12     3224.79     3615.79     41.50 o
   2   0  12     3466.68     3634.55     39.22 o
   4   0  12     2878.06     2653.28     28.05 o
   6   0  12      936.67      940.54     14.30 o
   8   0  12      316.86      298.70     15.83 o
  10   0  12      706.89      707.17     18.18 o
  12   0  12     1284.62     1337.86     29.04 o
  14   0  12        4.88        6.09      7.74 o
  16   0  12        8.48        6.59      9.88 o
 -21   1  12       12.89        7.90     11.77 o
 -19   1  12       30.91       24.60      6.11 o
 -17   1  12      192.60      181.52      7.94 o
 -15   1  12      398.03      373.07     10.21 o
 -13   1  12      658.67      681.59     10.72 o
 -11   1  12      505.40      536.85      7.52 o
  -9   1  12      221.99      212.83      3.99 o
  -7   1  12       78.44       69.43      1.96 o
  -5   1  12     5504.34     5377.04     40.80 o
  -3   1  12       70.40       48.55      1.66 o
  -1   1  12       67.13       61.96      1.72 o
   1   1  12      393.65      451.17      4.99 o
   3   1  12      211.74      209.73      3.33 o
   5   1  12     4266.01     3954.26     36.60 o
   7   1  12       21.67       22.29      2.75 o
   9   1  12      277.23      265.03      7.90 o
  11   1  12       97.66       96.92      6.50 o
  13   1  12        5.94        5.64      4.15 o
  15   1  12      118.67      159.87     11.47 o
 -20   2  12      293.85      306.87     14.02 o
 -18   2  12       10.18       -0.12      4.49 o
 -16   2  12      300.09      314.31     10.90 o
 -14   2  12       88.45       93.02      5.00 o
 -12   2  12      402.76      404.93      9.85 o
 -10   2  12     5600.14     5572.47     55.40 o
  -8   2  12     1068.71     1013.33     11.24 o
  -6   2  12     1146.62     1142.47     11.69 o
  -4   2  12     1344.26     1389.09     13.52 o
  -2   2  12        1.62        0.60      0.87 o
   0   2  12     1722.82     1678.37     18.92 o
   2   2  12     1073.40     1093.46     16.10 o
   4   2  12     2824.03     2812.78     30.95 o
   6   2  12     3582.64     3384.76     41.06 o
   8   2  12      121.42      161.40      5.51 o
  10   2  12       12.15        6.47      2.63 o
  12   2  12       58.41       47.46      5.50 o
  14   2  12      220.06      206.12     17.21 o
 -19   3  12       32.24       38.12      6.49 o
 -17   3  12      238.14      220.53      8.37 o
 -15   3  12       18.17       20.28      5.11 o
 -13   3  12      947.50      948.17     14.17 o
 -11   3  12      389.22      393.70      7.43 o
  -9   3  12     1109.34     1093.02     15.51 o
  -7   3  12      881.96      858.00     11.18 o
  -5   3  12      519.96      541.95      8.07 o
  -3   3  12      959.05      970.19     12.42 o
  -1   3  12      116.09      116.45      3.53 o
   1   3  12      767.57      644.74      9.99 o
   3   3  12      534.02      458.06      8.06 o
   5   3  12      394.98      378.47      7.45 o
   7   3  12      269.85      273.28      6.98 o
   9   3  12      106.49      112.74      4.88 o
  11   3  12        1.81        4.43      2.74 o
  13   3  12        5.51        5.83      3.96 o
 -18   4  12        0.02        4.69      4.19 o
 -16   4  12       25.28       20.36      5.75 o
 -14   4  12        2.75        9.37      3.12 o
 -12   4  12       15.60       14.06      3.46 o
 -10   4  12      115.04      106.13      4.73 o
  -8   4  12      473.47      457.10      8.73 o
  -6   4  12      518.81      512.57      8.75 o
  -4   4  12       39.95       48.16      6.20 o
  -2   4  12       59.00       47.44      3.73 o
   0   4  12      546.89      505.69     11.80 o
   2   4  12     2663.87     2431.57     44.10 o
   4   4  12       91.62      102.26      5.23 o
   6   4  12      136.03      126.38      5.65 o
   8   4  12       34.48       33.81      6.03 o
  10   4  12       76.83       80.90      8.43 o
  12   4  12        0.87       -0.62      3.96 o
 -15   5  12      581.51      612.55     20.04 o
 -13   5  12      254.85      274.78      9.09 o
 -11   5  12       42.77       39.04      5.54 o
  -9   5  12      323.43      308.78      9.90 o
  -7   5  12       91.25       89.92      7.96 o
  -5   5  12      339.41      310.65      9.35 o
  -3   5  12      307.62      302.53      9.08 o
  -1   5  12      521.74      607.65     13.96 o
   1   5  12      369.00      334.21     10.73 o
   3   5  12     1367.08     1373.24     28.29 o
   5   5  12      704.22      738.77     18.35 o
   7   5  12      314.90      294.60     11.18 o
   9   5  12      177.31      205.00     16.30 o
  11   5  12      231.23      248.16     19.43 o
 -12   6  12       11.57       10.22      5.18 o
 -10   6  12      302.78      342.68     20.17 o
  -8   6  12       47.03       55.76      9.47 o
  -6   6  12      243.31      243.31      8.90 o
  -4   6  12       51.22       54.39     10.27 o
  -2   6  12        3.58        3.23      3.22 o
   0   6  12       56.70       63.98      6.77 o
   2   6  12      103.41      121.25     13.18 o
   4   6  12      196.25      212.41     11.03 o
   6   6  12      439.55      483.16     16.59 o
   8   6  12      144.16      144.45     10.42 o
  -7   7  12        6.90       -2.22      5.10 o
  -5   7  12      173.16      176.34      9.35 o
  -3   7  12        0.18       -1.77      4.07 o
  -1   7  12        3.54       11.18      4.47 o
   1   7  12       39.47       65.91      6.92 o
 -21   1  13       73.75       74.14      9.66 o
 -19   1  13        0.81        5.40      5.72 o
 -17   1  13       22.77       18.07      4.50 o
 -15   1  13        2.53        7.50      3.35 o
 -13   1  13      396.42      427.33      8.13 o
 -11   1  13       10.23       15.16      1.97 o
  -9   1  13       92.37      107.75      2.91 o
  -7   1  13        6.00        6.42      1.09 o
  -5   1  13        7.89        4.13      1.03 o
  -3   1  13     2542.92     2510.58     20.81 o
  -1   1  13     1444.74     1464.34     11.99 o
   1   1  13       61.91       77.41      2.08 o
   3   1  13      339.17      330.15      5.01 o
   5   1  13     3222.34     2971.28     30.01 o
   7   1  13      583.91      566.22      9.98 o
   9   1  13      770.75      658.89     13.46 o
  11   1  13        1.27        2.07      3.58 o
  13   1  13      258.10      303.71     13.14 o
  15   1  13       17.26       20.51      7.14 o
 -20   2  13       55.27       70.79      8.56 o
 -18   2  13       16.14       22.69      5.49 o
 -16   2  13       44.76       41.99      5.12 o
 -14   2  13      308.00      316.26      8.26 o
 -12   2  13     1664.29     1666.50     21.93 o
 -10   2  13       38.16       40.87      3.26 o
  -8   2  13      802.04      763.89      9.61 o
  -6   2  13        5.87        7.78      1.33 o
  -4   2  13      658.06      706.52      8.03 o
  -2   2  13     1075.41     1123.14     12.04 o
   0   2  13      309.06      301.05      5.01 o
   2   2  13       40.94       50.61      2.67 o
   4   2  13       48.74       33.12      2.57 o
   6   2  13      504.49      430.47      8.65 o
   8   2  13      771.38      836.85     13.86 o
  10   2  13      866.44      841.96     15.99 o
  12   2  13        0.92        7.23      4.46 o
  14   2  13       69.51       91.53      8.67 o
 -19   3  13      226.28      211.84     10.55 o
 -17   3  13       25.51       30.11      3.85 o
 -15   3  13      152.47      158.99      7.72 o
 -13   3  13      321.04      315.70      7.09 o
 -11   3  13      106.16      109.51      4.16 o
  -9   3  13      390.05      373.07      6.51 o
  -7   3  13     1420.00     1368.40     18.87 o
  -5   3  13       27.57       25.58      3.09 o
  -3   3  13      237.85      211.24      5.05 o
  -1   3  13     1300.47     1383.84     17.69 o
   1   3  13     1714.72     1576.15     20.59 o
   3   3  13        6.89        7.62      2.13 o
   5   3  13      233.01      226.09      5.76 o
   7   3  13      418.42      396.17      8.81 o
   9   3  13      315.55      317.09      7.74 o
  11   3  13       27.16       21.59      3.62 o
  13   3  13       41.58       58.86      6.08 o
 -18   4  13       63.34       74.50      6.41 o
 -16   4  13      364.52      355.45     10.20 o
 -14   4  13      180.48      186.60      7.83 o
 -12   4  13        1.38        2.52      2.62 o
 -10   4  13       29.97       33.67      3.28 o
  -8   4  13       23.28       14.85      2.46 o
  -6   4  13     1227.12     1175.26     16.53 o
  -4   4  13       22.43       16.13      2.51 o
  -2   4  13      307.75      309.89      8.36 o
   0   4  13        0.58        3.48      2.53 o
   2   4  13     1490.77     1549.29     30.67 o
   4   4  13     1695.89     1525.38     30.74 o
   6   4  13        0.53        2.61      4.82 o
   8   4  13       65.25       64.01      5.01 o
  10   4  13      267.82      292.65     10.25 o
  12   4  13      910.22      994.73     38.31 o
 -15   5  13       50.57       57.44      4.87 o
 -13   5  13      160.12      146.13     10.34 o
 -11   5  13       51.47       43.95      6.71 o
  -9   5  13      303.49      258.26      9.29 o
  -7   5  13      230.42      215.45     10.13 o
  -5   5  13       79.88       75.22      5.46 o
  -3   5  13       48.66       42.83      4.52 o
  -1   5  13     1712.37     1725.31     30.45 o
   1   5  13      688.44      690.55     24.25 o
   3   5  13      214.39      208.43      8.88 o
   5   5  13      818.62      795.22     19.83 o
   7   5  13      390.61      421.63     15.83 o
   9   5  13       15.22       10.67      5.66 o
 -12   6  13        4.79        0.98      5.41 o
 -10   6  13      153.54      167.37     12.18 o
  -8   6  13      351.15      345.88     13.08 o
  -6   6  13      187.96      186.44     17.37 o
  -4   6  13      180.45      175.38      8.36 o
  -2   6  13       77.97       71.33      5.78 o
   0   6  13        3.76        8.60      4.15 o
   2   6  13       17.89       11.52      4.55 o
   4   6  13      204.41      179.62     13.58 o
   6   6  13        0.71        3.70      5.85 o
  -5   7  13       16.70       10.81      5.02 o
  -3   7  13      217.84      212.26     12.93 o
  -1   7  13      354.48      406.29     32.93 o
 -20   0  14       11.49       12.35      9.88 o
 -18   0  14      127.07      129.09     14.33 o
 -16   0  14     1895.18     1848.47     59.11 o
 -14   0  14     1899.52     1941.61     42.61 o
 -12   0  14     5824.37     6044.85    100.50 o
 -10   0  14     2323.96     2330.92     29.68 o
  -8   0  14     2154.39     2245.73     27.83 o
  -6   0  14      162.78      166.73      4.06 o
  -4   0  14      663.99      659.56      9.65 o
  -2   0  14       20.47       14.41      1.71 o
   0   0  14      785.40      838.04     11.31 o
   2   0  14      824.27      712.78     10.34 o
   4   0  14       26.23       18.12      2.27 o
   6   0  14     8229.70     7979.31    161.98 o
   8   0  14     4679.63     4482.59    186.56 o
  10   0  14      181.25      156.45     10.36 o
  12   0  14       10.99       17.23      5.78 o
  14   0  14       31.92       36.06     11.36 o
 -21   1  14        0.19        8.33      6.81 o
 -19   1  14       20.51       17.86      6.41 o
 -17   1  14      326.93      365.32     10.98 o
 -15   1  14        4.62        4.68      3.43 o
 -13   1  14       26.37       25.30      3.02 o
 -11   1  14        9.58       16.63      3.16 o
  -9   1  14      129.76      127.74      3.54 o
  -7   1  14      768.58      835.23      8.48 o
  -5   1  14     1283.11     1314.17     11.92 o
  -3   1  14       89.09       76.60      2.20 o
  -1   1  14      149.26      159.22      2.72 o
   1   1  14       75.52       90.20      2.31 o
   3   1  14     3095.94     3061.35     29.64 o
   5   1  14      235.55      237.58      5.52 o
   7   1  14      340.53      257.00      6.62 o
   9   1  14       27.21       18.68      4.80 o
  11   1  14        1.78        4.26      4.82 o
  13   1  14        0.82        3.38      5.59 o
  15   1  14       22.60       11.62      9.30 o
 -20   2  14       20.28        9.16      8.07 o
 -18   2  14      127.44      112.69     13.02 o
 -16   2  14       37.96       44.38      5.10 o
 -14   2  14       69.47       76.43      5.53 o
 -12   2  14       28.40       31.19      4.17 o
 -10   2  14       23.42       24.40      2.73 o
  -8   2  14     1899.50     1946.38     20.38 o
  -6   2  14       81.95       94.75      3.86 o
  -4   2  14       15.68       19.99      1.58 o
  -2   2  14        4.31        7.32      1.54 o
   0   2  14      128.01      159.25      3.68 o
   2   2  14       86.80       82.36      3.37 o
   4   2  14      248.45      218.71      6.52 o
   6   2  14     1482.15     1387.07     24.78 o
   8   2  14       71.87       71.13      4.92 o
  10   2  14       98.34      101.16      6.01 o
  12   2  14       16.60        6.99      6.89 o
  14   2  14      183.87      180.34     11.81 o
 -19   3  14       60.28       61.94      6.45 o
 -17   3  14      123.56      127.63      5.83 o
 -15   3  14      254.33      239.87      6.77 o
 -13   3  14      145.45      147.97      5.22 o
 -11   3  14        0.02        2.61      2.07 o
  -9   3  14      368.98      352.32      6.85 o
  -7   3  14     1858.33     1882.36     24.73 o
  -5   3  14      134.10      122.88      4.26 o
  -3   3  14     1257.64     1249.62     16.58 o
  -1   3  14     1637.83     1580.87     21.15 o
   1   3  14     2022.38     2042.26     26.02 o
   3   3  14      958.15      882.89     14.36 o
   5   3  14      161.27      147.13      6.41 o
   7   3  14      281.69      235.37      6.40 o
   9   3  14        8.84        9.72      2.77 o
  11   3  14      411.56      380.87     16.76 o
  13   3  14        1.87        2.52      4.24 o
 -16   4  14      934.80      925.29     18.26 o
 -14   4  14       87.57       79.60      5.16 o
 -12   4  14      573.21      585.03     11.68 o
 -10   4  14      339.25      328.61      7.92 o
  -8   4  14      442.06      441.01      8.82 o
  -6   4  14      600.72      598.55     10.29 o
  -4   4  14        0.07       -1.40      1.66 o
  -2   4  14      582.20      576.88     12.47 o
   0   4  14        0.19        0.44      2.47 o
   2   4  14     1688.36     1513.41     30.64 o
   4   4  14       46.24       43.53      4.25 o
   6   4  14      188.90      214.05     10.12 o
   8   4  14      169.97      156.00      7.08 o
  10   4  14       19.72       25.66      4.76 o
  12   4  14       16.56       13.85      4.84 o
 -15   5  14      250.51      238.00     16.80 o
 -13   5  14       88.24       81.38      6.15 o
 -11   5  14      188.54      188.04      7.45 o
  -9   5  14       73.95       77.70      6.35 o
  -7   5  14        0.79       -3.85      3.33 o
  -5   5  14        0.78       -2.57      2.63 o
  -3   5  14        0.35        5.30      2.94 o
  -1   5  14      348.48      336.70     11.22 o
   1   5  14        0.82        2.25      3.66 o
   3   5  14       65.45       78.10     11.03 o
   5   5  14      273.77      278.32     10.93 o
   7   5  14      592.97      610.31     20.14 o
   9   5  14        0.19       -1.84      5.62 o
 -12   6  14       82.09       75.97     24.62 o
 -10   6  14       30.39       32.02      6.32 o
  -8   6  14       29.58       32.32      5.77 o
  -6   6  14       89.09       99.28      8.08 o
  -4   6  14     1069.01     1073.99     35.57 o
  -2   6  14        0.03       -5.97      3.32 o
   0   6  14      128.20      126.01      8.97 o
   2   6  14       57.67       65.93     12.68 o
   4   6  14        0.11       -1.14      4.23 o
   6   6  14      219.49      217.80     13.01 o
 -19   1  15      135.95      175.07     15.64 o
 -17   1  15       23.27       24.93      5.15 o
 -15   1  15        4.90        4.95      3.44 o
 -13   1  15       50.79       45.11      4.04 o
 -11   1  15       11.52       12.07      2.28 o
  -9   1  15        2.28        3.30      1.70 o
  -7   1  15      292.83      320.25      5.09 o
  -5   1  15      112.17      100.66      3.03 o
  -3   1  15     1096.92     1141.52     10.74 o
  -1   1  15     1717.35     1760.93     14.38 o
   1   1  15      289.13      282.48      4.74 o
   3   1  15      793.71      789.24     10.18 o
   5   1  15      155.08      136.83      5.31 o
   7   1  15       92.10       89.23      5.34 o
   9   1  15      244.44      230.29      9.69 o
  11   1  15        1.48        1.19      8.44 o
  13   1  15        0.27        4.59      5.70 o
 -20   2  15       82.98       88.74      9.35 o
 -18   2  15       11.35       12.79      4.51 o
 -16   2  15      160.80      176.99      7.81 o
 -14   2  15       36.41       34.95      4.42 o
 -12   2  15        1.72       -0.32      2.17 o
 -10   2  15      612.08      594.83      9.80 o
  -8   2  15      296.51      291.86      5.42 o
  -6   2  15        2.45        1.45      1.42 o
  -4   2  15       21.42       26.58      2.15 o
  -2   2  15        4.70       13.14      1.81 o
   0   2  15      396.20      351.32      6.25 o
   2   2  15      220.82      191.01      4.87 o
   4   2  15       35.54       24.53      3.22 o
   6   2  15      448.41      395.06     11.04 o
   8   2  15       35.54       27.63      4.15 o
  10   2  15      141.30      141.64      6.92 o
  12   2  15        3.86       15.08      5.81 o
 -19   3  15       58.92       51.93      6.09 o
 -17   3  15       85.60       91.13      5.77 o
 -15   3  15      480.86      478.34     12.05 o
 -13   3  15      886.62      849.83     16.62 o
 -11   3  15       68.64       66.38      3.94 o
  -9   3  15     2514.72     2442.51     28.21 o
  -7   3  15      237.20      245.85      5.30 o
  -5   3  15       10.24       13.70      2.36 o
  -3   3  15       90.25      101.41      4.10 o
  -1   3  15     1094.30      936.81     14.25 o
   1   3  15      264.95      306.26      7.76 o
   3   3  15     2451.95     2225.13     30.59 o
   5   3  15       14.98       10.03      2.70 o
   7   3  15      110.53      106.68      5.24 o
   9   3  15      545.86      534.21     13.55 o
  11   3  15        6.41        9.85      4.38 o
 -16   4  15       34.34       28.21      4.88 o
 -14   4  15      110.05      100.06      5.72 o
 -12   4  15      108.97      130.26      6.02 o
 -10   4  15      190.93      186.01      5.95 o
  -8   4  15      296.75      306.61      7.16 o
  -6   4  15      610.26      612.22     10.68 o
  -4   4  15      531.90      536.77     11.20 o
  -2   4  15        1.38       -0.45      2.14 o
   0   4  15        0.05        6.57      2.39 o
   2   4  15       24.32       26.14      3.44 o
   4   4  15        3.90        5.80      2.83 o
   6   4  15       26.36       35.68      4.23 o
   8   4  15       10.11        8.40      3.82 o
  10   4  15      495.83      516.09     17.96 o
 -15   5  15       59.65       48.94      8.22 o
 -13   5  15      744.81      781.59     17.93 o
 -11   5  15       19.43       24.98      4.59 o
  -9   5  15      164.57      168.52      7.28 o
  -7   5  15        5.53        4.58      3.65 o
  -5   5  15       35.10       25.94      4.28 o
  -3   5  15        0.37        3.06      3.20 o
  -1   5  15      324.20      282.48     10.47 o
   1   5  15       24.41       15.90      4.79 o
   3   5  15       69.69       82.67      6.95 o
   5   5  15       42.35       29.51      6.16 o
   7   5  15      120.47      111.58      9.76 o
 -10   6  15        7.58       11.40      5.49 o
  -8   6  15        4.67        8.07      5.43 o
  -6   6  15      171.58      167.23      9.63 o
  -4   6  15      691.82      721.83     20.95 o
  -2   6  15      134.48      140.78     12.93 o
   0   6  15      582.77      554.52     45.20 o
   2   6  15       65.28       70.05      7.46 o
   4   6  15       34.96       34.55      6.40 o
 -20   0  16       75.04       80.68     14.33 o
 -18   0  16      748.75      766.49     33.59 o
 -16   0  16      586.94      614.67     28.32 o
 -14   0  16      163.90      186.10     21.32 o
 -12   0  16      416.08      416.88     20.52 o
 -10   0  16      772.77      772.24     15.15 o
  -8   0  16      745.40      831.92     13.05 o
  -6   0  16      149.32      121.60      4.09 o
  -4   0  16      237.30      272.78      5.77 o
  -2   0  16       47.13       67.91      2.99 o
   0   0  16     5742.49     5583.87     65.01 o
   2   0  16     3896.49     3774.48     69.11 o
   4   0  16        0.07        1.98      4.50 o
   6   0  16     2637.06     2568.05     62.24 o
   8   0  16      853.69      820.82     63.81 o
  10   0  16       41.66       78.45      8.03 o
  12   0  16      239.78      276.46     20.75 o
  14   0  16       36.63       37.71     12.51 o
 -19   1  16       11.17       13.38      6.57 o
 -17   1  16        2.83       -1.96      3.92 o
 -15   1  16      635.89      644.70     13.13 o
 -13   1  16      430.29      426.75      9.85 o
 -11   1  16       67.56       67.40      4.56 o
  -9   1  16      197.42      181.78      4.43 o
  -7   1  16      644.95      653.67      8.06 o
  -5   1  16      557.38      540.38      7.55 o
  -3   1  16      843.58      853.78      9.08 o
  -1   1  16       84.94       93.14      3.97 o
   1   1  16     1186.89     1125.57     13.22 o
   3   1  16      936.14      921.15     12.37 o
   5   1  16       26.63       24.28      3.50 o
   7   1  16        4.23        4.92      3.47 o
   9   1  16       70.36       66.06      7.66 o
  11   1  16        0.82        2.28      4.88 o
  13   1  16      445.00      584.36     20.96 o
 -18   2  16      269.06      285.86     10.16 o
 -16   2  16       82.40       73.72      5.94 o
 -14   2  16      695.34      713.52     12.52 o
 -12   2  16       57.03       54.18      3.79 o
 -10   2  16        1.41        7.03      2.25 o
  -8   2  16       40.62       49.49      3.33 o
  -6   2  16       25.77       27.77      2.83 o
  -4   2  16       46.71       46.72      2.80 o
  -2   2  16     2764.14     2721.16     33.73 o
   0   2  16     3983.00     3855.90     42.14 o
   2   2  16     4383.95     4238.19     50.54 o
   4   2  16      216.50      249.68      7.44 o
   6   2  16      534.64      487.58     10.70 o
   8   2  16        2.90        9.02      3.49 o
  10   2  16       45.59       51.07      5.52 o
  12   2  16      182.30      219.56     11.99 o
 -17   3  16      154.83      149.47      6.64 o
 -15   3  16      972.44      979.63     15.56 o
 -13   3  16      263.82      272.19      6.95 o
 -11   3  16      187.98      184.18      6.43 o
  -9   3  16      617.90      603.80     10.92 o
  -7   3  16      499.77      499.17      8.33 o
  -5   3  16      622.46      599.66     10.76 o
  -3   3  16       32.77       14.69      2.49 o
  -1   3  16      496.04      394.42      8.25 o
   1   3  16      142.17      151.31      6.32 o
   3   3  16       77.94       82.59      4.42 o
   5   3  16       76.89       75.35      5.67 o
   7   3  16        0.65        3.81      4.52 o
   9   3  16      159.20      166.44      7.31 o
  11   3  16      336.82      371.52     15.42 o
 -16   4  16        4.56        4.24      4.08 o
 -14   4  16      309.51      308.87      9.30 o
 -12   4  16       17.45       16.84      3.40 o
 -10   4  16      224.56      217.47      7.25 o
  -8   4  16        0.51       -0.39      2.23 o
  -6   4  16       17.62       17.77      2.69 o
  -4   4  16       15.13       12.56      2.88 o
  -2   4  16      427.13      403.09     16.40 o
   0   4  16      113.91      101.62      5.34 o
   2   4  16        6.20        3.49      2.85 o
   4   4  16      102.90      103.56      5.70 o
   6   4  16       25.32       24.52      4.07 o
   8   4  16        7.99       12.05      4.23 o
  10   4  16        2.40        6.57      4.45 o
 -13   5  16      258.76      233.38      9.44 o
 -11   5  16      175.33      182.76     12.61 o
  -9   5  16      309.24      288.98      9.34 o
  -7   5  16      347.69      328.85      8.74 o
  -5   5  16      104.95      116.77      7.30 o
  -3   5  16      535.20      510.85     13.61 o
  -1   5  16      976.26     1004.51     23.45 o
   1   5  16      227.17      231.43     10.19 o
   3   5  16       24.28       12.80      5.30 o
   5   5  16       20.31       11.47      5.60 o
   7   5  16      967.12     1088.23     30.56 o
 -10   6  16       41.50       36.96      6.92 o
  -8   6  16       36.96       46.99      7.09 o
  -6   6  16       14.34       18.64      5.41 o
  -4   6  16        1.03        5.30      6.01 o
  -2   6  16       19.08       20.25      5.17 o
   0   6  16      257.59      317.50     13.21 o
   2   6  16      569.77      624.76     19.97 o
 -19   1  17       59.88       61.18      7.53 o
 -17   1  17        7.88       11.23      4.80 o
 -15   1  17      306.19      293.59      9.50 o
 -13   1  17        1.59        0.78      2.92 o
 -11   1  17      529.73      556.42     10.35 o
  -9   1  17      208.41      199.57      5.49 o
  -7   1  17      693.58      693.90      9.39 o
  -5   1  17      352.87      342.71      5.70 o
  -3   1  17      816.55      811.45     10.94 o
  -1   1  17       15.59       11.72      1.80 o
   1   1  17      113.79      110.65      5.51 o
   3   1  17      129.89      141.31      4.85 o
   5   1  17      599.85      527.70     11.77 o
   7   1  17        1.12        3.28      3.99 o
   9   1  17       49.95       56.54      6.56 o
  11   1  17       32.36       38.95      7.73 o
  13   1  17     1448.95     1628.03     40.98 o
 -18   2  17       27.35       36.85      8.59 o
 -16   2  17      604.94      632.56     14.91 o
 -14   2  17        0.30        2.35      3.15 o
 -12   2  17      658.18      666.56     17.71 o
 -10   2  17       26.71       24.63      2.82 o
  -8   2  17       89.47       84.59      3.91 o
  -6   2  17      482.70      518.18      8.87 o
  -4   2  17       71.58       66.70      3.41 o
  -2   2  17        6.61        2.29      1.75 o
   0   2  17       16.83       33.43      3.75 o
   2   2  17     1618.13     1505.79     21.17 o
   4   2  17      757.38      788.36     16.45 o
   6   2  17     1132.96     1121.45     27.69 o
   8   2  17       19.22       13.07      5.33 o
  10   2  17        6.75        1.60      4.81 o
  12   2  17      289.04      349.19     15.25 o
 -17   3  17       62.54       54.91      6.04 o
 -15   3  17      131.43      129.13      9.86 o
 -13   3  17       19.55       18.97      3.10 o
 -11   3  17      454.03      451.46      8.57 o
  -9   3  17       29.49       25.55      2.63 o
  -7   3  17       67.72       62.53      4.79 o
  -5   3  17      218.22      218.58      5.14 o
  -3   3  17        8.61        0.90      2.25 o
  -1   3  17      337.60      305.67      7.84 o
   1   3  17       20.45       11.88      3.14 o
   3   3  17       94.18       96.70      6.64 o
   5   3  17       44.58       46.18      3.98 o
   7   3  17      171.41      208.48      7.11 o
   9   3  17       12.29       19.40      8.07 o
  11   3  17        2.48       13.34      7.61 o
 -16   4  17      125.62      119.49      9.16 o
 -14   4  17        2.66        5.85      3.70 o
 -12   4  17       66.11       63.26      4.63 o
 -10   4  17       61.21       64.72      4.37 o
  -8   4  17        4.55        8.35      2.61 o
  -6   4  17       92.93       94.81      4.73 o
  -4   4  17      136.31      131.10      5.07 o
  -2   4  17      385.08      366.91      9.69 o
   0   4  17      433.46      348.49     11.08 o
   2   4  17      166.29      152.32      6.72 o
   4   4  17       22.87       28.26      7.30 o
   6   4  17        0.45        2.08      3.48 o
   8   4  17      560.35      646.35     16.91 o
 -13   5  17      568.58      559.91     29.74 o
 -11   5  17      635.11      668.89     16.28 o
  -9   5  17      160.66      165.81      7.76 o
  -7   5  17       33.55       31.14      4.42 o
  -5   5  17      383.02      394.69     12.23 o
  -3   5  17     1117.82     1134.13     26.25 o
  -1   5  17      232.10      231.62     10.12 o
   1   5  17      578.35      625.25     19.79 o
   3   5  17      377.34      417.56     16.18 o
   5   5  17       16.81       16.60     10.70 o
  -8   6  17       46.90       66.33     15.40 o
  -6   6  17       86.70       88.65      8.58 o
  -4   6  17        5.98        8.85      5.93 o
  -2   6  17       38.08       41.17      7.90 o
   0   6  17       19.85       19.22      5.46 o
   2   6  17      169.90      164.54     10.62 o
 -20   0  18      518.27      527.40     29.14 o
 -18   0  18      287.16      330.14     22.23 o
 -16   0  18     1002.74     1064.52     41.00 o
 -14   0  18      183.67      174.70     14.82 o
 -12   0  18       96.92       99.45      8.70 o
 -10   0  18      247.28      240.25     11.16 o
  -8   0  18      167.94      155.09      7.72 o
  -6   0  18      560.99      566.69     12.27 o
  -4   0  18     1840.40     1929.11     27.42 o
  -2   0  18       89.01       81.66      4.93 o
   0   0  18      419.38      457.34     12.75 o
   2   0  18     6096.16     6025.56     98.57 o
   4   0  18      323.70      315.55     13.72 o
   6   0  18      154.45      173.40     11.92 o
   8   0  18        7.52        7.93     15.97 o
  10   0  18      192.01      227.72     20.42 o
  12   0  18       56.37       65.70     14.00 o
 -19   1  18        4.96        2.99      5.29 o
 -17   1  18      167.24      172.50      8.58 o
 -15   1  18       23.06       37.11      6.06 o
 -13   1  18        1.45        3.64      3.37 o
 -11   1  18       32.47       30.26      3.45 o
  -9   1  18     1169.52     1181.47     15.14 o
  -7   1  18      208.29      176.40      5.21 o
  -5   1  18       58.22       43.29      3.05 o
  -3   1  18       47.58       45.41      3.10 o
  -1   1  18      692.11      704.26     10.92 o
   1   1  18     2428.23     2362.66     27.65 o
   3   1  18      419.27      380.80      7.81 o
   5   1  18       77.33       66.91      7.53 o
   7   1  18       33.38       44.81      6.04 o
   9   1  18       10.44        6.73      4.76 o
  11   1  18      526.64      593.59     34.00 o
 -18   2  18       30.77       48.92      6.99 o
 -16   2  18      255.95      257.76     10.27 o
 -14   2  18       57.12       54.05      4.79 o
 -12   2  18     2883.59     2970.87     41.75 o
 -10   2  18       54.31       46.39      3.52 o
  -8   2  18      478.04      480.45      8.76 o
  -6   2  18      266.80      265.11      6.16 o
  -4   2  18       39.22       49.38      3.38 o
  -2   2  18      205.69      171.35      5.24 o
   0   2  18      425.79      396.92     11.52 o
   2   2  18      644.59      630.05     27.09 o
   4   2  18       98.25      117.64      7.72 o
   6   2  18      906.68      919.17     28.23 o
   8   2  18      151.89      126.15      8.48 o
  10   2  18      179.63      189.76     11.52 o
 -17   3  18       40.72       36.11      5.28 o
 -15   3  18       33.71       30.74      3.93 o
 -13   3  18      122.75      119.04      5.41 o
 -11   3  18      354.28      344.84      7.81 o
  -9   3  18       47.71       42.68      3.51 o
  -7   3  18      441.54      435.20      8.02 o
  -5   3  18      315.73      303.47      6.35 o
  -3   3  18      530.46      556.43     11.34 o
  -1   3  18       29.07       18.11      3.15 o
   1   3  18       31.89       27.70      4.90 o
   3   3  18      631.72      576.24     15.78 o
   5   3  18       18.63       14.31      3.15 o
   7   3  18      227.21      223.16      9.15 o
   9   3  18      184.35      231.42     16.01 o
 -16   4  18      370.32      366.08     13.83 o
 -14   4  18       82.30       84.20      6.21 o
 -12   4  18       39.98       38.11      5.01 o
 -10   4  18       93.79       97.09      5.19 o
  -8   4  18      144.96      141.30      7.14 o
  -6   4  18      425.04      424.22      9.13 o
  -4   4  18      643.75      592.31     13.38 o
  -2   4  18      888.65      827.81     20.68 o
   0   4  18      148.04      144.18      8.58 o
   2   4  18       89.24       93.81      7.61 o
   4   4  18       49.04       43.22      5.14 o
   6   4  18        8.52        7.31      4.06 o
   8   4  18       14.94       25.98      4.52 o
 -13   5  18       94.80       85.19      7.20 o
 -11   5  18       33.78       34.36      5.27 o
  -9   5  18       24.57       20.79      4.84 o
  -7   5  18       16.70       15.34      4.11 o
  -5   5  18      232.59      236.50     11.87 o
  -3   5  18      286.83      333.01     20.09 o
  -1   5  18      423.42      455.33     16.70 o
   1   5  18      411.87      413.78     15.89 o
   3   5  18     1143.88     1182.88     31.61 o
   5   5  18      136.46      121.15     13.58 o
  -6   6  18      161.89      172.63     11.13 o
  -4   6  18      379.44      415.78     17.37 o
  -2   6  18       14.52       13.75      5.77 o
 -19   1  19        6.33        9.44      7.62 o
 -17   1  19        3.40        6.37      4.50 o
 -15   1  19        0.22        4.91      3.90 o
 -13   1  19        0.61       -0.35      3.45 o
 -11   1  19       11.02        6.07      3.43 o
  -9   1  19        1.69        3.02      2.34 o
  -7   1  19      119.53      119.98      5.12 o
  -5   1  19      369.55      358.14      8.82 o
  -3   1  19        0.70        1.75      2.12 o
  -1   1  19      962.15      961.45     13.83 o
   1   1  19       69.93       66.73      6.04 o
   3   1  19      323.46      298.53      8.12 o
   5   1  19      170.43      165.65      7.86 o
   7   1  19      127.44      159.08     10.20 o
   9   1  19        2.24       -1.64      4.98 o
  11   1  19       17.31       11.83      7.28 o
 -18   2  19       31.19       25.95      6.42 o
 -16   2  19        2.70       10.42      4.86 o
 -14   2  19      409.63      425.74     11.64 o
 -12   2  19      347.85      351.44      9.66 o
 -10   2  19      123.69      121.51      6.00 o
  -8   2  19        0.37        0.47      2.14 o
  -6   2  19       23.61       26.59      3.10 o
  -4   2  19      555.54      552.13     10.15 o
  -2   2  19       17.66        9.80      2.47 o
   0   2  19      120.95      127.38      6.49 o
   2   2  19       26.35       20.77      4.45 o
   4   2  19       32.76       23.49      4.70 o
   6   2  19      215.19      220.83      8.65 o
   8   2  19        0.11       -2.39      4.82 o
  10   2  19       43.76       42.44      7.63 o
 -17   3  19       93.96       72.13      6.57 o
 -15   3  19       55.97       44.74      4.38 o
 -13   3  19      504.40      480.54      9.48 o
 -11   3  19        0.17        3.84      2.50 o
  -9   3  19       10.25        7.06      2.44 o
  -7   3  19       21.25       16.68      2.53 o
  -5   3  19     1370.72     1392.54     24.81 o
  -3   3  19      333.05      365.45     10.45 o
  -1   3  19     2776.96     2681.08     37.26 o
   1   3  19        2.24        4.05      3.03 o
   3   3  19      442.50      433.02     10.17 o
   5   3  19      140.47      145.33      7.40 o
   7   3  19        4.23        6.04      4.05 o
   9   3  19        0.70        7.38      4.67 o
 -14   4  19        3.36        3.62      3.94 o
 -12   4  19       35.56       23.78      4.34 o
 -10   4  19      131.34      126.94      5.85 o
  -8   4  19        4.72        4.70      2.93 o
  -6   4  19       88.63       85.20      4.84 o
  -4   4  19       93.16       97.19      5.29 o
  -2   4  19      167.44      155.15      8.12 o
   0   4  19      175.53      168.42      7.16 o
   2   4  19       50.99       38.36      4.92 o
   4   4  19        2.09        2.81      3.79 o
   6   4  19      189.65      190.65      7.02 o
 -11   5  19       14.12        7.46      4.49 o
  -9   5  19       80.35       81.40      6.51 o
  -7   5  19        5.01        0.95      3.75 o
  -5   5  19       16.88       10.19      5.69 o
  -3   5  19        0.97        2.14      5.10 o
  -1   5  19      124.06      110.95     17.87 o
   1   5  19       26.02       21.69      9.06 o
   3   5  19      324.83      343.29     21.08 o
 -18   0  20      692.56      753.81     34.41 o
 -16   0  20      173.34      162.35     16.63 o
 -14   0  20       96.92       86.45     12.68 o
 -12   0  20      888.50      935.53     33.76 o
 -10   0  20        7.97        2.53      4.94 o
  -8   0  20      304.50      318.37     14.33 o
  -6   0  20       66.84       55.81     11.28 o
  -4   0  20      785.36      856.58     34.17 o
  -2   0  20     4620.53     4714.56     91.91 o
   0   0  20      255.61      282.81     10.50 o
   2   0  20     4936.10     4646.18    309.71 o
   4   0  20     1142.51     1071.70     24.20 o
   6   0  20      130.09      109.66     10.59 o
   8   0  20      743.39      738.17     40.51 o
  10   0  20      168.70      215.70     20.91 o
 -17   1  20       59.81       55.56      7.23 o
 -15   1  20      470.60      532.44     23.12 o
 -13   1  20        0.36        3.68      3.69 o
 -11   1  20       32.68       30.57      4.92 o
  -9   1  20       12.03       11.66      3.36 o
  -7   1  20        5.19        1.96      2.45 o
  -5   1  20      264.95      245.92      6.70 o
  -3   1  20      482.04      490.52     10.38 o
  -1   1  20      217.73      209.82      8.47 o
   1   1  20      101.30      108.84      5.40 o
   3   1  20       90.42      114.01      5.71 o
   5   1  20       41.19       34.86      5.42 o
   7   1  20       25.00       44.54     17.04 o
   9   1  20      340.62      444.26     31.29 o
 -18   2  20       42.80       52.45      8.17 o
 -16   2  20        7.27        4.13      4.66 o
 -14   2  20       36.92       17.39      4.98 o
 -12   2  20      154.36      150.42      6.34 o
 -10   2  20        4.03        2.03      2.80 o
  -8   2  20        0.02       -2.31      2.31 o
  -6   2  20      496.52      503.87      9.29 o
  -4   2  20     1806.79     1872.18     26.09 o
  -2   2  20      322.69      333.59      7.79 o
   0   2  20       17.06       24.58      4.02 o
   2   2  20      148.21      166.17      9.11 o
   4   2  20       27.59       31.25      6.72 o
   6   2  20       13.32       24.51     12.14 o
   8   2  20        6.69        5.42      5.62 o
 -15   3  20       77.79       89.54      6.01 o
 -13   3  20        5.31        6.02      3.09 o
 -11   3  20      331.97      312.34      7.36 o
  -9   3  20        0.23       -0.20      2.30 o
  -7   3  20      348.46      321.11      7.07 o
  -5   3  20     1120.37     1114.04     18.94 o
  -3   3  20      451.77      499.84     11.23 o
  -1   3  20       86.08       76.04      7.07 o
   1   3  20        2.87        4.31      3.15 o
   3   3  20       22.13       33.12      3.79 o
   5   3  20        3.17        5.94      4.19 o
   7   3  20      554.62      633.43     16.70 o
 -14   4  20       30.35       24.18      4.99 o
 -12   4  20        8.74        7.11      3.96 o
 -10   4  20       13.43       15.93      3.73 o
  -8   4  20        6.24        9.21      3.17 o
  -6   4  20       58.41       64.31      4.60 o
  -4   4  20       53.42       48.77      5.19 o
  -2   4  20        3.45        5.17      3.99 o
   0   4  20      693.07      737.88     22.99 o
   2   4  20        9.89       25.02      4.72 o
   4   4  20      308.24      291.42      8.35 o
   6   4  20        5.08       -0.51      3.21 o
  -9   5  20       14.15       12.17      5.79 o
  -7   5  20       36.46       32.32      9.80 o
  -5   5  20      599.65      673.84     21.89 o
  -3   5  20      164.01      171.60     16.38 o
  -1   5  20        0.12        7.80      5.38 o
   1   5  20        0.08       -0.48      5.38 o
 -17   1  21       53.23       52.32      6.25 o
 -15   1  21      617.33      639.02     22.82 o
 -13   1  21      474.92      505.02     12.71 o
 -11   1  21       38.26       42.04      4.78 o
  -9   1  21      237.52      224.95      8.00 o
  -7   1  21      989.00     1032.43     19.00 o
  -5   1  21       92.12       93.57      5.46 o
  -3   1  21     1106.39     1123.32     20.12 o
  -1   1  21       40.25       40.24      3.93 o
   1   1  21        3.36        7.38      4.15 o
   3   1  21        4.76        2.73      4.89 o
   5   1  21       22.76       20.30      5.09 o
   7   1  21      307.23      387.94     23.55 o
   9   1  21      522.06      598.91     21.60 o
 -16   2  21       94.04      101.64      9.07 o
 -14   2  21       22.06       15.53      4.73 o
 -12   2  21      116.31      119.27      6.84 o
 -10   2  21       18.83       15.97      3.45 o
  -8   2  21       54.55       58.30      8.67 o
  -6   2  21       25.72       29.46      3.79 o
  -4   2  21       80.23      105.04      6.58 o
  -2   2  21      728.40      691.28     19.53 o
   0   2  21      219.00      214.00      8.58 o
   2   2  21      434.80      431.64     14.20 o
   4   2  21      191.49      209.27     10.47 o
   6   2  21      152.50      164.17     11.35 o
   8   2  21       48.97       62.44      8.50 o
 -15   3  21        0.25        4.01      4.00 o
 -13   3  21      204.70      185.08      7.39 o
 -11   3  21      175.58      174.87      6.89 o
  -9   3  21      101.95      102.20      4.75 o
  -7   3  21       49.27       48.94      4.29 o
  -5   3  21      135.98      146.98      7.49 o
  -3   3  21        5.78        5.92      3.15 o
  -1   3  21       68.47       68.43      5.03 o
   1   3  21        5.95        6.63      3.58 o
   3   3  21       36.22       43.70      5.61 o
   5   3  21       64.86       67.88      6.84 o
   7   3  21       52.98       48.28      6.12 o
 -12   4  21      199.87      186.34      8.23 o
 -10   4  21       93.98       97.99      6.38 o
  -8   4  21      902.81      929.72     18.15 o
  -6   4  21      124.88      121.15     10.25 o
  -4   4  21      214.58      197.85      8.82 o
  -2   4  21       71.89       54.71      5.71 o
   0   4  21        3.97        4.14      3.98 o
   2   4  21      527.39      585.10     12.45 o
   4   4  21      229.81      227.15      8.39 o
  -9   5  21       75.65       70.70      6.73 o
  -7   5  21      227.57      242.95     13.52 o
  -5   5  21        1.76       10.68      6.34 o
  -3   5  21        0.07        0.96      5.91 o
  -1   5  21       28.38       39.63     15.23 o
 -16   0  22       10.65        9.06      9.71 o
 -14   0  22       44.11       51.21     11.69 o
 -12   0  22      167.24      190.68     16.63 o
 -10   0  22      180.05      187.41     12.05 o
  -8   0  22      123.15      137.67     10.19 o
  -6   0  22      135.38      132.64      9.89 o
  -4   0  22        0.69        6.95      5.25 o
  -2   0  22     3107.92     3186.02     66.00 o
   0   0  22       29.34       40.23     14.90 o
   2   0  22      326.75      323.31     14.25 o
   4   0  22       47.41       66.19     10.54 o
 -17   1  22      129.95      153.43     12.49 o
 -15   1  22       51.69       51.80     10.41 o
 -13   1  22      144.00      145.94      7.85 o
 -11   1  22       45.71       35.89      4.92 o
  -9   1  22       65.81       68.01      5.46 o
  -7   1  22       23.62       28.46      4.22 o
  -5   1  22      355.27      359.32     19.42 o
  -3   1  22     1436.54     1447.95     26.43 o
  -1   1  22       12.66       11.46      4.67 o
   1   1  22       52.46       58.66      8.37 o
   3   1  22       17.78       22.96      7.97 o
   5   1  22        4.66       16.43     10.16 o
   7   1  22      365.99      384.97     24.20 o
 -16   2  22      783.62      778.47     19.50 o
 -14   2  22       38.74       34.83     10.46 o
 -12   2  22      105.71       97.94     16.33 o
 -10   2  22       11.81        9.82      3.85 o
  -8   2  22      127.34      114.52      5.70 o
  -6   2  22       68.81       71.27      5.05 o
  -4   2  22     2355.81     2332.53     37.22 o
  -2   2  22     1014.49     1001.12     17.95 o
   0   2  22      427.96      417.56     12.07 o
   2   2  22      486.25      514.41     16.15 o
   4   2  22        5.61       13.34      8.07 o
   6   2  22       11.36       13.32      6.23 o
 -15   3  22      154.05      145.60      8.17 o
 -13   3  22        1.21        4.08      3.63 o
 -11   3  22      291.62      270.68     10.03 o
  -9   3  22      387.04      395.21      8.46 o
  -7   3  22      127.98      118.24      4.95 o
  -5   3  22       25.56       19.07      4.61 o
  -3   3  22       14.56       14.08      3.71 o
  -1   3  22      157.88      157.26      7.56 o
   1   3  22      458.03      384.36     15.78 o
   3   3  22      118.45      112.56      7.66 o
   5   3  22       89.87      114.58      8.10 o
 -12   4  22       14.92        9.85      4.41 o
 -10   4  22       79.86       88.77     11.25 o
  -8   4  22      231.30      204.44     14.83 o
  -6   4  22       55.47       54.66      5.26 o
  -4   4  22      105.68      117.62      6.81 o
  -2   4  22      194.58      195.58     12.45 o
   0   4  22      280.69      266.83     16.63 o
   2   4  22       11.79       15.15      4.94 o
 -15   1  23        0.82        9.11      7.01 o
 -13   1  23        0.68       -5.19      3.97 o
 -11   1  23       26.18       26.59      4.74 o
  -9   1  23       14.31       12.52      4.47 o
  -7   1  23        6.09        6.18      3.62 o
  -5   1  23      408.66      418.97     11.27 o
  -3   1  23      116.93      120.87      7.94 o
  -1   1  23      337.61      328.88     10.00 o
   1   1  23      148.59      145.96     10.83 o
   3   1  23      101.22      120.39      8.53 o
   5   1  23       13.96       10.59      5.92 o
 -14   2  23       51.28       52.98      6.68 o
 -12   2  23       25.36       21.69      5.22 o
 -10   2  23        1.23       -1.82      3.90 o
  -8   2  23      173.07      166.86      7.71 o
  -6   2  23      316.13      301.19      8.85 o
  -4   2  23      138.20      127.11      6.36 o
  -2   2  23      175.04      180.60      7.10 o
   0   2  23      146.32      146.13      9.79 o
   2   2  23      342.22      381.72     16.88 o
   4   2  23       34.45       36.39     10.70 o
   6   2  23        3.27        2.77      6.11 o
 -13   3  23        3.70        1.94      4.47 o
 -11   3  23       49.64       57.38     11.72 o
  -9   3  23      306.17      298.56      8.02 o
  -7   3  23      179.99      169.89     11.70 o
  -5   3  23      468.54      426.53     11.04 o
  -3   3  23       24.44       29.90      5.09 o
  -1   3  23       67.11       65.38      6.92 o
   1   3  23        9.97        8.94      5.62 o
   3   3  23        2.23        4.70      5.76 o
 -10   4  23       10.20        5.73      4.16 o
  -8   4  23        1.92        1.39      3.68 o
  -6   4  23       32.63       32.62      5.25 o
  -4   4  23       71.14       70.36     10.20 o
  -2   4  23        2.89        1.86      3.29 o
   0   4  23        3.47        3.51      3.42 o
 -16   0  24       59.32       54.17     13.34 o
 -14   0  24        2.20       -0.49      8.73 o
 -12   0  24        2.49        3.95      8.56 o
 -10   0  24      698.92      763.53     32.44 o
  -8   0  24       90.64      103.24     13.34 o
  -6   0  24      670.78      724.17     30.79 o
  -4   0  24      221.33      210.76     13.75 o
  -2   0  24     1428.14     1472.86     36.67 o
   0   0  24      460.99      458.74     23.88 o
   2   0  24       98.97      116.25     13.67 o
   4   0  24      152.24      161.70     15.48 o
 -15   1  24       10.52       20.51      6.32 o
 -13   1  24       43.72       50.79      6.94 o
 -11   1  24       21.12       16.08      4.75 o
  -9   1  24       50.00       39.67      5.17 o
  -7   1  24       40.87       36.95      4.86 o
  -5   1  24      294.84      300.16      9.75 o
  -3   1  24       37.21       38.92      4.97 o
  -1   1  24        2.95       14.60      4.55 o
   1   1  24      447.17      476.25     17.59 o
   3   1  24        1.88        1.53      5.67 o
   5   1  24      563.88      685.48     22.93 o
 -14   2  24      161.56      146.23     13.28 o
 -12   2  24      198.88      200.78     13.25 o
 -10   2  24      244.79      267.94     14.08 o
  -8   2  24     1391.61     1412.55     28.19 o
  -6   2  24       35.92       17.59      4.72 o
  -4   2  24      246.17      224.35      9.40 o
  -2   2  24       65.83       61.67      5.39 o
   0   2  24       18.41       10.64     10.54 o
   2   2  24      128.48      133.37     15.97 o
   4   2  24        4.55        5.60      8.73 o
 -11   3  24       99.44       94.95      7.25 o
  -9   3  24      478.97      457.05     12.05 o
  -7   3  24       54.52       52.60      4.49 o
  -5   3  24       32.29       43.86      6.33 o
  -3   3  24        1.13       11.70      4.85 o
  -1   3  24       86.66       82.67      9.49 o
   1   3  24        2.14        0.51      5.96 o
  -6   4  24       41.65       40.59      5.68 o
  -4   4  24      384.46      390.29     12.98 o
 -13   1  25      121.64      127.53      9.25 o
 -11   1  25      277.57      281.95     12.28 o
  -9   1  25       22.09       17.82      5.45 o
  -7   1  25     1305.16     1350.72     47.08 o
  -5   1  25      139.75      126.57     19.31 o
  -3   1  25      249.96      240.79     11.46 o
  -1   1  25       40.52       39.22      8.27 o
   1   1  25       39.85       42.94      6.00 o
   3   1  25      222.49      260.12     14.14 o
 -12   2  25       12.24        8.78      5.26 o
 -10   2  25        0.30        1.02      4.48 o
  -8   2  25      293.13      331.11     11.75 o
  -6   2  25      158.29      179.57     14.46 o
  -4   2  25      229.87      226.92     11.30 o
  -2   2  25       59.52       50.34      5.89 o
   0   2  25       48.71       60.65     13.34 o
   2   2  25      367.93      427.46     25.03 o
  -9   3  25      175.32      157.50      7.20 o
  -7   3  25       28.72       35.63      9.18 o
  -5   3  25       49.34       48.88      7.06 o
  -3   3  25      263.43      279.44     12.35 o
  -1   3  25       42.18       25.82      9.88 o
 -12   0  26       15.69       27.99     10.87 o
 -10   0  26       36.75       37.87     11.20 o
  -8   0  26       33.10       38.86     10.54 o
  -6   0  26       34.83       21.41     10.21 o
  -4   0  26      556.69      529.38     26.51 o
  -2   0  26     1329.63     1368.98     49.07 o
   0   0  26        3.64       11.53      8.56 o
   2   0  26      107.82      137.16     14.98 o
 -11   1  26        9.32        2.69      5.39 o
  -9   1  26       28.79       31.09      6.41 o
  -7   1  26      978.77     1031.57     23.60 o
  -5   1  26        6.31       12.88      5.39 o
  -3   1  26        7.79        6.99      4.99 o
  -1   1  26       21.13       27.77     10.12 o
   1   1  26       58.48       61.68      7.40 o
 -10   2  26      109.33      112.61      8.44 o
  -8   2  26      988.81      992.85     22.69 o
  -6   2  26      471.57      457.55     18.89 o
  -4   2  26        7.27        8.25      5.75 o
  -2   2  26      252.77      247.23     13.91 o
   0   2  26        5.94       16.63      6.98 o
  -9   1  27       14.13        7.94      5.56 o
  -7   1  27       56.13       55.05      7.27 o
  -5   1  27       61.80       66.49      8.07 o
  -3   1  27       48.00       46.04      6.52 o
  -1   1  27       54.84       68.50      9.62 o
  -6   2  27      196.76      190.95     18.99 o
  -4   2  27       96.15      119.35     17.26 o
  -6   0  28      389.93      375.09     23.22 o
 
